# Supplementary material for: The transcriptionally active regions in the genome of Bacillus subtilis
Source: Mol Microbiol. 2009 Aug 26;73(6):1043–57. doi: 10.1111/j.1365-2958.2009.06830.x (PMC2784878; doi:10.1111/j.1365-2958.2009.06830.x)
Supplement: Supplementary file 1 [file mmi0073-1043-SD1.xls]

## Sheet: tar.out.both.tab
Supplementary Table 1. An overview of the TARs found in this study based on AL009126.3. Localization, signal, length of UTRs, overlap with known genes (if at least 50% of a gene is covered), how much of a gene is covered, Transcriptional Start Sites (TSSs) and terminators both known and predicted. The TSSs are extracted from the DataBase of Transcriptional regulation in Bacillus Subtilis (DBTBS, …
TAR nr	Strand	TAR begin	TAR end	Length	TAR mean	5 UTR	3 UTR	Accessions	Genes	Gene Identity	Sigma Experimental	Sigma Predicted	Terminator Experimental	Terminator Predicted
LB 1	+	164	3110	2946	5.95	246	35	BSU00010 BSU00020	dnaA dnaN	1 1	158 (sigA)	157 (SigA*) | 178 (SigA*)	3121	3106
M9 1	+	164	2010	1846	5.09	246	260	BSU00010	dnaA	1	158 (sigA)	157 (SigA*) | 178 (SigA*)	-	-
M9 2	+	1968	3110	1142	5.11	-29	35	BSU00020	dnaN	0.97	-	-	3121	3106
LB 2	-	2534	3192	658	2.23	-	-	-	-	-	-	-	-	-
LB 3	+	3178	6807	3629	5.83	28	24	BSU00030 BSU00040 BSU00050 BSU00060	yaaA recF yaaB gyrB	1 1 1 1	3181 (sigA)	3214 (SigA*) | 3180 (SigA)	6833	6818
M9 3	+	3178	6807	3629	6.13	28	24	BSU00030 BSU00040 BSU00050 BSU00060	yaaA recF yaaB gyrB	1 1 1 1	3181 (sigA)	3214 (SigA*) | 3180 (SigA)	6833	6818
LB 4	+	6831	9491	2660	6.29	163	32	BSU00070	gyrA	1	-	-	9501	9486
M9 4	+	6831	9403	2572	5.52	163	-56	BSU00070	gyrA	0.98	-	-	-	-
M9 5	+	9361	9491	130	6.98	-	-	-	-	-	-	-	9501	9486
LB 5	+	9537	14838	5301	7.84	273	28	BSU_rRNA_1 BSU_tRNA_5 BSU_tRNA_6 BSU_rRNA_2 BSU_rRNA_3	rrnO-16S trnO-Ile trnO-Ala rrnO-23S rrnO-5S	1 1 1 1 1	9541 (sigA)	9540 (SigA*) | 9541 (SigA)	-	14835
M9 6	+	9537	14838	5301	7.6	273	28	BSU_rRNA_1 BSU_tRNA_5 BSU_tRNA_6 BSU_rRNA_2 BSU_rRNA_3	rrnO-16S trnO-Ile trnO-Ala rrnO-23S rrnO-5S	1 1 1 1 1	9541 (sigA)	9540 (SigA*) | 9541 (SigA)	-	14835
LB 6	-	11270	11532	262	2.51	-	-	-	-	-	-	-	-	-
M9 7	-	11292	11532	240	2.61	-	-	-	-	-	-	-	-	-
LB 7	-	14592	14678	86	3.16	-	-	-	-	-	-	-	-	-
LB 8	+	14796	15938	1142	3.42	-	-	-	-	-	-	-	-	-
M9 8	+	14796	15476	680	3.11	-	-	shd1_M9	-	1	-	-	-	-
LB 9	-	14812	15888	1076	2.69	94	35	BSU00080	yaaC	1	-	-	-	14817
M9 9	-	14900	15888	988	2.95	94	-53	BSU00080	yaaC	0.94	-	-	-	-
M9 10	+	15874	17412	1538	7.07	41	31	BSU00090	guaB	1	-	15811 (SigA*)	17445	17428
LB 10	+	15896	17390	1494	6.87	19	9	BSU00090	guaB	1	-	15811 (SigA*)	-	17428
LB 11	-	17144	17604	460	2.35	-	-	-	-	-	-	-	-	17112
LB 12	+	17348	17522	174	3.01	-	-	-	-	-	-	-	-	-
M9 11	+	17458	20690	3232	6.31	76	132	BSU00100 BSU00110 BSU00120	dacA pdxS pdxT	1 1 1	-	17460 (SigA*)	-	-
LB 13	+	17480	22164	4684	6.52	54	7	BSU00100 BSU00110 BSU00120 BSU_misc_RNA_1 BSU00130	dacA pdxS pdxT BSU_misc_RNA_1 serS	1 1 1 1 1	-	17460 (SigA*)	-	22189
M9 12	+	20648	22186	1538	5.64	-37	29	BSU_misc_RNA_1 BSU00130	BSU_misc_RNA_1 serS	0.83 1	-	20599 (SigA*) | 20601 (SigA) | 20587 (SigF)	-	22189
LB 14	+	22122	22340	218	2.48	-	-	-	-	-	-	-	-	-
M9 13	+	22276	22450	174	5.23	16	66	BSU_tRNA_7	trnSL-Ser1	1	-	22283 (SigA*)	-	22457
LB 15	+	22298	22450	152	4.96	-6	66	BSU_tRNA_7	trnSL-Ser1	0.94	-	22283 (SigA*)	-	22457
LB 16	+	22408	23088	680	2.3	-	-	shd2_LB	-	1	-	-	-	-
LB 17	-	22468	23808	1340	4.43	39	28	BSU00150 BSU00140	dgk dck	1 1	-	-	-	22478
M9 14	-	22490	23830	1340	4.51	61	6	BSU00150 BSU00140	dgk dck	1 1	-	-	-	22478
LB 18	-	24140	25788	1648	3.02	22	-272	BSU00170 BSU00160	yaaI yaaH	1 0.79	-	-	-	-
M9 15	-	25174	25788	614	2.52	22	47	BSU00170	yaaI	1	-	-	-	-
LB 19	+	25664	26476	812	3.4	188	139	BSU00180	tadA	1	-	-	-	-
M9 16	+	25686	26476	790	3.62	166	139	BSU00180	tadA	1	-	-	-	-
LB 20	+	26434	26740	306	6.2	-	-	BSU_misc_RNA_2 ncr1_LB	scr ncr1_LB	0.84 1	26380 (sigA)	26379 (SigA*)	26743	26728
M9 17	+	26434	26740	306	6.13	-	-	BSU_misc_RNA_2 ncr1_M9	scr ncr1_M9	0.84 1	26380 (sigA)	26379 (SigA*)	26743	26728
LB 21	+	26786	28412	1626	6.12	28	-93	BSU00190	dnaX	0.95	-	26789 (SigA*)	-	-
M9 18	+	26786	29754	2968	5.78	28	49	BSU00190 BSU00200 BSU00210 BSU00220	dnaX yaaK recR yaaL	1 1 1 1	-	26789 (SigA*)	-	-
LB 22	+	28370	28896	526	7.93	159	44	BSU00200	yaaK	1	-	-	-	-
LB 23	+	28854	30128	1274	5.5	13	93	BSU00210 BSU00220 BSU00230	recR yaaL bofA	1 1 1	-	-	-	-
LB 24	-	29508	30188	680	2.29	-	-	-	-	-	-	-	-	-
M9 19	-	29530	30188	658	2.51	-	-	-	-	-	-	-	-	-
M9 20	+	29712	30128	416	3.29	60	93	BSU00230	bofA	1	29745 (sigE)	-	-	-
LB 25	+	30086	35738	5652	7.22	193	13	BSU_rRNA_4 BSU_tRNA_8 BSU_tRNA_9 BSU_rRNA_5 BSU_rRNA_26 BSU00240	rrnA-16S trnA-Ile trnA-Ala rrnA-23S rrnA-5S csfB	1 1 1 1 1 1	30086 (sigA)	30085 (SigA*)	35753	35738
M9 21	+	30086	35386	5300	7.21	193	31	BSU_rRNA_4 BSU_tRNA_8 BSU_tRNA_9 BSU_rRNA_5 BSU_rRNA_26	rrnA-16S trnA-Ile trnA-Ala rrnA-23S rrnA-5S	1 1 1 1 1	30086 (sigA)	30085 (SigA*)	-	35380
LB 26	-	31708	32014	306	2.29	-	-	-	-	-	-	-	-	-
M9 22	-	31752	32014	262	2.47	-	-	-	-	-	-	-	-	-
M9 23	+	35344	35738	394	3.66	187	13	BSU00240	csfB	1	-	-	35753	35738
LB 27	+	35806	39566	3760	5.19	39	-231	BSU00250 BSU00260 BSU00270 BSU00280	xpaC yaaN yaaO tmk	1 1 1 0.64	-	35833 (SigA*) | 35805 (SigW)	-	-
M9 24	+	35806	39874	4068	4.41	39	77	BSU00250 BSU00260 BSU00270 BSU00280	xpaC yaaN yaaO tmk	1 1 1 1	-	35833 (SigA*) | 35805 (SigW)	-	-
LB 28	+	39524	42602	3078	6.53	347	118	BSU00290 BSU00300 BSU00310 BSU00320	yaaQ yaaR holB yaaT	1 1 1 1	-	-	-	-
M9 25	+	39832	42646	2814	6.1	39	162	BSU00290 BSU00300 BSU00310 BSU00320	yaaQ yaaR holB yaaT	1 1 1 1	-	39829 (SigA*)	-	-
LB 29	+	42560	44824	2264	4.59	-61	25	BSU00330 BSU00340 BSU00350 BSU00360	yabA yabB yazA yabC	0.83 1 1 1	-	-	-	44828
M9 26	+	42604	44802	2198	4.71	-105	3	BSU00330 BSU00340 BSU00350 BSU00360	yabA yabB yazA yabC	0.71 1 1 1	-	-	-	44828
LB 30	-	44798	45214	416	5.91	76	50	BSU00370	abrB	1	45191 (sigA) | 45205 (sigA)	45205 (SigA)	-	44805
M9 27	-	44820	45214	394	6.03	76	28	BSU00370	abrB	1	45191 (sigA) | 45205 (sigA)	45205 (SigA)	-	44805
LB 31	-	45172	45522	350	2.2	-	-	-	-	-	-	-	-	-
M9 28	-	45172	45522	350	2.47	-	-	-	-	-	-	-	-	-
LB 32	+	45200	45594	394	2.6	-	-	-	-	-	-	-	-	45602
M9 29	+	45530	47662	2132	5.08	103	35	BSU00380	metS	1	-	45535 (SigA*)	47686	47676
LB 33	+	45552	47662	2110	6.18	81	35	BSU00380	metS	1	-	45535 (SigA*)	47686	47676
LB 34	+	47620	50038	2418	4	86	96	BSU00390 BSU00400	yabD yabE	1 1	-	-	49994	49989
M9 30	-	47658	48690	1032	2.6	-	-	shd3_M9	-	1	-	-	-	-
M9 31	+	47686	48718	1032	4.08	20	245	BSU00390	yabD	1	-	-	-	-
LB 35	-	48120	48932	812	2.41	-	-	shd3_LB	-	1	-	-	-	-
M9 32	+	48676	49950	1274	6.3	-47	8	BSU00400	yabE	0.96	-	48686 (SigA*)	49994	49979
LB 36	-	48890	50010	1120	3.8	-	-	shd4_LB	-	1	-	50012 (SigW) | 50012 (SigX)	-	-
M9 33	-	49000	49460	460	2.61	-	-	-	-	-	-	-	-	-
M9 34	-	49418	50032	614	3.55	-	-	shd4_M9	-	0.6	-	50012 (SigW) | 50012 (SigX)	-	-
LB 37	+	49996	51534	1538	4.57	91	16	BSU00410 BSU00420	rnmV ksgA	1 1	-	-	51539	51524
M9 35	+	49996	51534	1538	4.19	91	16	BSU00410 BSU00420	rnmV ksgA	1 1	-	-	51539	51524
LB 38	+	52746	53536	790	4.95	17	168	BSU00440 BSU00450	veg sspF	1 1	52749 (sigA)	52748 (SigA*) | 52710 (SigA)	-	-
M9 36	+	52746	53052	306	6.82	17	29	BSU00440	veg	1	52749 (sigA)	52748 (SigA*) | 52710 (SigA)	53064	53049
M9 37	-	52982	53486	504	2.57	-	-	-	-	-	-	-	-	53002
M9 38	+	53010	53404	394	2.8	173	36	BSU00450	sspF	1	-	-	53415	53400
LB 39	+	53494	55604	2110	6.56	22	-68	BSU00460 BSU00470 BSU00480	ispE purR yabJ	1 1 0.82	-	53483 (SigA*)	-	-
M9 39	+	53494	55714	2220	5.95	22	42	BSU00460 BSU00470 BSU00480	ispE purR yabJ	1 1 1	-	53483 (SigA*)	55720	55712
LB 40	+	55562	55714	152	4.74	-	-	-	-	-	-	-	55720	55712
LB 41	+	55672	55868	196	2.3	-	-	-	-	-	-	-	-	-
M9 40	+	55672	55868	196	2.56	-	-	-	-	-	-	-	-	-
LB 42	+	55826	56154	328	6.05	40	-5	BSU00490	spoVG	0.98	55832 (sigH)	55830 (SigH)	-	-
M9 41	+	55826	56198	372	6.97	40	39	BSU00490	spoVG	1	55832 (sigH)	55830 (SigH)	56234	56219
LB 43	+	56112	56220	108	3.36	-	-	-	-	-	-	-	56234	56219
M9 42	-	56150	56302	152	3.19	-	-	ncr2_M9	ncr2_M9	1	-	-	-	-
LB 44	+	56178	56352	174	2.73	-	-	-	-	-	-	-	-	-
LB 45	+	56310	59432	3122	7.44	42	35	BSU00500 BSU00510 BSU00520	gcaD prs ctc	1 1 1	56325 (sigA)	56324 (SigA*)	-	59430
M9 43	+	56310	64690	8380	5.3	42	55	BSU00500 BSU00510 BSU00520 BSU00530 BSU00540 BSU00550 BSU00560	gcaD prs ctc pth yabK mfd spoVT	1 1 1 1 1 1 1	56325 (sigA)	56324 (SigA*)	64710	64695
LB 46	+	59390	64690	5300	5.71	114	55	BSU00530 BSU00540 BSU00550 BSU00560	pth yabK mfd spoVT	1 1 1 1	-	-	64710	64695
LB 47	+	64714	67132	2418	4.85	103	717	BSU00570	yabM	1	-	-	-	-
M9 44	+	64758	67132	2374	3.58	59	717	BSU00570	yabM	1	-	-	-	-
LB 48	+	67090	69948	2858	6.44	-685	-64	BSU00580 BSU00590 BSU00600 BSU00610 BSU00620 BSU00630	yabN yabO yabP yabQ divIC yabR	0.53 1 1 1 1 0.83	-	-	-	69996
M9 45	+	67090	70058	2968	6.15	-685	46	BSU00580 BSU00590 BSU00600 BSU00610 BSU00620 BSU00630	yabN yabO yabP yabQ divIC yabR	0.53 1 1 1 1 1	-	-	70078	70063
LB 49	+	69906	70058	152	5.15	-	-	-	-	-	-	69934 (SigE)	70078	70063
LB 50	+	70170	74942	4772	4.49	11	117	BSU_tRNA_10 BSU_tRNA_11 BSU00640 BSU00650 BSU00660	trnSL-Met1 trnSL-Glu1 spoIIE yabS yabT	1 1 1 1 1	-	70157 (SigA*)	-	-
M9 46	+	70170	70388	218	4.9	11	50	BSU_tRNA_10 BSU_tRNA_11	trnSL-Met1 trnSL-Glu1	1 1	-	70157 (SigA*)	-	70371
M9 47	+	70346	70630	284	2.75	-	-	-	-	-	-	-	-	-
M9 48	+	72480	74942	2462	2.23	626	117	BSU00650 BSU00660	yabS yabT	1 1	-	-	-	-
M9 49	-	74652	74914	262	2.94	-	-	-	-	-	-	-	-	-
LB 51	+	74900	75800	900	6.04	29	-547	BSU00670	tilS	0.61	-	-	-	-
M9 50	+	74900	75800	900	5.47	29	-547	BSU00670	tilS	0.61	-	-	-	-
LB 52	+	75758	78946	3188	7.91	586	49	BSU00680 BSU00690	hprT ftsH	1 1	-	-	78953	78952
M9 51	+	75758	78924	3166	7.77	586	27	BSU00680 BSU00690	hprT ftsH	1 1	-	-	78953	78932
M9 52	+	78882	78946	64	3.05	-	-	-	-	-	-	-	78953	78952
M9 53	-	78898	79358	460	2.85	-	-	shd5_M9	-	0.16	-	-	-	78899
LB 53	+	78948	81785	2837	4.76	144	90	BSU00700 BSU00710 BSU00720	coaX hslO yacD	1 1 1	-	-	-	-
M9 54	+	79014	81785	2771	4.74	78	90	BSU00700 BSU00710 BSU00720	coaX hslO yacD	1 1 1	-	-	-	-
M9 55	-	81517	81713	196	2.73	-	-	-	-	-	-	-	-	-
LB 54	+	81743	82731	988	5.44	28	34	BSU00730	cysK	1	81732 (sigA)	81731 (SigA*) | 81733 (SigA)	82742	82727
M9 56	+	81743	82731	988	7.24	28	34	BSU00730	cysK	1	81732 (sigA)	81731 (SigA*) | 81733 (SigA)	82742	82727
M9 57	+	82689	82863	174	2.28	-	-	-	-	-	-	-	-	-
LB 55	+	82733	90255	7522	5.64	131	29	BSU00740 BSU00750 BSU00760 BSU00770 BSU00780 BSU00790 BSU00800 BSU00810 BSU00820	pabB pabA pabC sul folB folK yazB dusB lysS	1 1 1 1 1 1 1 1 1	-	-	90282	90267
M9 58	+	82821	87109	4288	5.08	43	160	BSU00740 BSU00750 BSU00760 BSU00770 BSU00780	pabB pabA pabC sul folB	1 1 1 1 1	82832 (sigA)	-	-	-
M9 59	+	87067	90255	3188	5.74	-121	29	BSU00790 BSU00800 BSU00810 BSU00820	folK yazB dusB lysS	0.76 1 1 1	-	-	90282	90267
LB 56	-	89745	90425	680	2.29	-	-	shd6_LB	-	1	-	-	-	-
LB 57	+	90301	96195	5894	7.15	235	59	BSU_rRNA_6 BSU_rRNA_7 BSU_rRNA_8 BSU_tRNA_12 BSU_tRNA_13 BSU_tRNA_14 BSU_tRNA_15 BSU_tRNA_16 BSU_tRNA_17 BSU_tRNA_18 BSU_tRNA_19	rrnJ-16S rrnJ-23S rrnJ-5S trnJ-Val trnJ-Thr trnJ-Lys trnJ-Leu1 trnJ-Gly trnJ-Leu2 trnJ-Arg trnJ-Pro	1 1 1 1 1 1 1 1 1 1 1	-	90339 (SigA*)	-	-
M9 60	+	90323	95205	4882	8.14	213	24	BSU_rRNA_6 BSU_rRNA_7	rrnJ-16S rrnJ-23S	1 1	-	90339 (SigA*)	-	95232
LB 58	-	91967	92229	262	2.21	-	-	-	-	-	-	-	-	-
M9 61	-	92011	92185	174	2.57	-	-	-	-	-	-	-	-	-
LB 59	-	95135	95221	86	2.92	-	-	-	-	-	-	-	-	-
M9 62	+	95163	96195	1032	7.07	74	59	BSU_rRNA_8 BSU_tRNA_12 BSU_tRNA_13 BSU_tRNA_14 BSU_tRNA_15 BSU_tRNA_16 BSU_tRNA_17 BSU_tRNA_18 BSU_tRNA_19	rrnJ-5S trnJ-Val trnJ-Thr trnJ-Lys trnJ-Leu1 trnJ-Gly trnJ-Leu2 trnJ-Arg trnJ-Pro	1 1 1 1 1 1 1 1 1	-	-	-	-
LB 60	-	95707	96123	416	2.28	-	-	-	-	-	-	-	-	-
LB 61	+	96153	101233	5080	7.91	-7	22	BSU_tRNA_20 BSU_rRNA_9 BSU_rRNA_10 BSU_rRNA_11	trnJ-Ala rrnW-16S rrnW-23S rrnW-5S	0.91 1 1 1	-	-	-	101236
M9 63	+	96153	101255	5102	7.83	-7	44	BSU_tRNA_20 BSU_rRNA_9 BSU_rRNA_10 BSU_rRNA_11	trnJ-Ala rrnW-16S rrnW-23S rrnW-5S	0.91 1 1 1	-	-	-	101236
LB 62	-	97819	98037	218	2.33	-	-	-	-	-	-	-	-	-
M9 64	-	97863	98037	174	2.37	-	-	-	-	-	-	-	-	-
LB 63	+	101191	101255	64	3.83	-	-	-	-	-	-	-	-	101236
LB 64	+	101257	106051	4794	6.16	192	47	BSU00830 BSU00840 BSU00850 BSU00860	ctsR mcsA mcsB clpC	1 1 1 1	-	-	-	106011
M9 65	+	101301	103081	1780	4.84	148	-494	BSU00830 BSU00840 BSU00850	ctsR mcsA mcsB	1 1 0.55	-	-	-	-
M9 66	+	103039	106051	3012	5.71	533	47	BSU00860	clpC	1	-	-	-	106011
LB 65	+	106009	110979	4970	5.85	87	23	BSU00870 BSU00880 BSU00890 BSU00900 BSU00910	radA disA yacL ispD ispF	1 1 1 1 1	-	-	-	-
M9 67	+	106053	107349	1296	4.55	43	-123	BSU00870	radA	0.91	-	-	-	-
M9 68	+	107307	110275	2968	5.19	169	-212	BSU00880 BSU00890 BSU00900	disA yacL ispD	1 1 0.7	-	-	-	-
M9 69	+	110299	111045	746	5.02	181	89	BSU00910	ispF	1	-	-	-	-
LB 66	+	110937	117117	6180	6.13	110	-139	BSU00920 BSU00930 BSU00940 BSU00950 BSU00960 BSU00970 BSU00980	gltX cysE cysS mrnC rlmB yacP sigH	1 1 1 1 1 1 0.79	-	-	-	-
M9 70	+	111003	112673	1670	6.63	44	175	BSU00920	gltX	1	111004 (sigA)	110998 (SigA*)	-	112688
M9 71	+	112631	114961	2330	4.38	169	111	BSU00930 BSU00940	cysE cysS	1 1	-	-	-	-
M9 72	-	112735	112997	262	2.84	-	-	-	-	-	-	-	-	112721
M9 73	+	114963	116611	1648	5.54	-109	74	BSU00950 BSU00960 BSU00970	mrnC rlmB yacP	0.75 1 1	-	-	-	-
M9 74	+	116569	117139	570	7.43	31	-117	BSU00980	sigH	0.82	116576 (sigA)	116575 (SigA*)	-	-
LB 67	+	117075	134099	17024	7.2	274	27	BSU00990 BSU01000 BSU01010 BSU01020 BSU01030 BSU_misc_RNA_3 BSU01040 BSU01050 BSU01060 BSU01070 BSU01080 BSU01090 BSU01100 BSU01110 BSU01120 BSU01130	rpmGB secE nusG rplK rplA BSU_misc_RNA_3 rplJ rplL ybxB rpoB rpoC rplGB rpsL rpsG fusA tufA	1 1 1 1 1 1 1 1 1 1 1 1 1 1 1 1	-	-	-	134107
M9 75	+	117097	118503	1406	6.11	252	80	BSU00990 BSU01000 BSU01010	rpmGB secE nusG	1 1 1	-	-	-	-
M9 76	+	118461	121935	3474	6.48	130	262	BSU01020 BSU01030 BSU_misc_RNA_3 BSU01040 BSU01050 BSU01060	rplK rplA BSU_misc_RNA_3 rplJ rplL ybxB	1 1 1 1 1 1	-	118470 (SigA*)	-	-
M9 77	+	121893	129217	7324	7.58	26	56	BSU01070 BSU01080	rpoB rpoC	1 1	-	121858 (SigW)	-	129257
M9 78	+	129195	134099	4904	7.71	145	27	BSU01090 BSU01100 BSU01110 BSU01120 BSU01130	rplGB rpsL rpsG fusA tufA	1 1 1 1 1	-	-	-	134107
M9 79	-	133963	135149	1186	2.66	-	-	shd7_M9	-	1	-	-	-	-
LB 68	+	134057	135221	1164	4.16	114	94	BSU01140	ybaC	1	-	-	-	-
M9 80	+	134057	134121	64	2.55	-	-	-	-	-	-	-	-	134107
M9 81	+	134145	135221	1076	3.45	26	94	BSU01140	ybaC	1	-	134146 (SigA*)	-	-
LB 69	+	135179	154713	19534	7.15	185	21	BSU01150 BSU01160 BSU01170 BSU01180 BSU01190 BSU01200 BSU01210 BSU01220 BSU01230 BSU01240 BSU01250 BSU01260 BSU01270 BSU01280 BSU01290 BSU01300 BSU01310 BSU01320 BSU01330 BSU01340 BSU01350 BSU01360 BSU01370 BSU01380 BSU01389 BSU01390 BSU01400 BSU01410 BSU01420 BSU01430 BSU01440 BSU01450 BSU01460 BSU01470 BSU01480 BSU_misc_RNA_4 BSU01490 BSU01500	rpsJ rplC rplD rplW rplB rpsS rplV rpsC rplP rpmC rpsQ rplNA rplX rplE rpsNA rpsH rplF rplR rpsE rpmD rplO secY adk mapA ybzG infA rpmJ rpsM rpsK rpoA rplQ ybxA ybaE ybaF truA BSU_misc_RNA_4 rplM rpsI	1 1 1 1 1 1 1 1 1 1 1 1 1 1 1 1 1 1 1 1 1 1 1 1 1 1 1 1 1 1 1 1 1 1 1 1 1 1	-	135170 (SigA*) | 135172 (SigA)	-	154732
M9 82	+	135179	153240	18061	6.69	185	313	BSU01150 BSU01160 BSU01170 BSU01180 BSU01190 BSU01200 BSU01210 BSU01220 BSU01230 BSU01240 BSU01250 BSU01260 BSU01270 BSU01280 BSU01290 BSU01300 BSU01310 BSU01320 BSU01330 BSU01340 BSU01350 BSU01360 BSU01370 BSU01380 BSU01389 BSU01390 BSU01400 BSU01410 BSU01420 BSU01430 BSU01440 BSU01450 BSU01460 BSU01470	rpsJ rplC rplD rplW rplB rpsS rplV rpsC rplP rpmC rpsQ rplNA rplX rplE rpsNA rpsH rplF rplR rpsE rpmD rplO secY adk mapA ybzG infA rpmJ rpsM rpsK rpoA rplQ ybxA ybaE ybaF	1 1 1 1 1 1 1 1 1 1 1 1 1 1 1 1 1 1 1 1 1 1 1 1 1 1 1 1 1 1 1 1 1 1	-	135170 (SigA*) | 135172 (SigA)	-	-
M9 83	+	153198	154713	1515	6.82	-261	21	BSU01480 BSU_misc_RNA_4 BSU01490 BSU01500	truA BSU_misc_RNA_4 rplM rpsI	0.65 1 1 1	-	-	-	154732
LB 70	+	154671	155021	350	3.07	-	-	-	-	-	-	-	-	-
M9 84	+	154671	155021	350	2.4	-	-	-	-	-	-	-	-	-
M9 85	-	154753	155103	350	2.78	-	-	ncr3_M9	ncr3_M9	1	-	-	-	154739
LB 71	+	154979	155175	196	2.4	-	-	-	-	-	-	-	-	-
LB 72	+	155133	155945	812	4.65	23	22	BSU01510	ybaJ	1	-	155135 (SigA*)	-	-
M9 86	+	155133	155945	812	4.91	23	22	BSU01510	ybaJ	1	-	155135 (SigA*)	-	-
LB 73	+	157377	158519	1142	7.48	44	40	BSU01540	salA	1	-	-	-	158506
M9 87	+	157377	158519	1142	6.43	44	40	BSU01540	salA	1	-	-	-	158506
M9 88	-	158471	160713	2242	2.5	170	44	BSU01570 BSU01550	ybaN gerD	1 1	-	-	-	158482
LB 74	+	158477	159619	1142	4.54	705	-159	BSU01560	kbaA	0.73	-	-	-	-
M9 89	+	158477	159729	1252	4.11	705	-49	BSU01560	kbaA	0.92	-	-	-	-
LB 75	+	159577	176339	16762	7	1316	24	BSU_rRNA_23 BSU_rRNA_14 BSU_rRNA_15 BSU_tRNA_23 BSU_tRNA_24 BSU_tRNA_25 BSU_tRNA_26 BSU_tRNA_27 BSU_tRNA_28 BSU_rRNA_16 BSU_rRNA_29 BSU_rRNA_24 BSU_rRNA_25 BSU_rRNA_27 BSU_rRNA_28	rrnI-16S rrnI-23S rrnI-5S trnI-Asn trnI-Thr trnI-Gly trnI-Arg trnI-Pro trnI-Ala rrnH-16S rrnH-23S rrnH-5S rrnG-16S rrnG-23S rrnG-5S	1 1 1 1 1 1 1 1 1 1 1 1 1 1 1	-	-	-	176340
M9 90	+	159687	160719	1032	3.5	-	-	-	-	-	-	-	-	-
M9 91	+	160677	176361	15684	7.81	216	46	BSU_rRNA_23 BSU_rRNA_14 BSU_rRNA_15 BSU_tRNA_23 BSU_tRNA_24 BSU_tRNA_25 BSU_tRNA_26 BSU_tRNA_27 BSU_tRNA_28 BSU_rRNA_16 BSU_rRNA_29 BSU_rRNA_24 BSU_rRNA_25 BSU_rRNA_27 BSU_rRNA_28	rrnI-16S rrnI-23S rrnI-5S trnI-Asn trnI-Thr trnI-Gly trnI-Arg trnI-Pro trnI-Ala rrnH-16S rrnH-23S rrnH-5S rrnG-16S rrnG-23S rrnG-5S	1 1 1 1 1 1 1 1 1 1 1 1 1 1 1	-	160690 (SigA)	-	176340
LB 76	-	162321	162539	218	2.28	-	-	-	-	-	-	-	-	-
M9 92	-	162365	162539	174	2.47	-	-	-	-	-	-	-	-	-
LB 77	-	167953	168149	196	2.44	-	-	-	-	-	-	-	-	-
M9 93	-	167975	168149	174	2.65	-	-	-	-	-	-	-	-	-
LB 78	-	171099	171207	108	2.67	-	-	-	-	-	-	-	-	-
M9 94	-	171099	171185	86	2.71	-	-	-	-	-	-	-	-	-
LB 79	-	172925	173143	218	2.33	-	-	-	-	-	-	-	-	-
M9 95	-	172969	173143	174	2.66	-	-	-	-	-	-	-	-	-
LB 80	+	176297	176361	64	3.5	-	-	-	-	-	-	-	-	176340
LB 81	+	176319	176977	658	2.92	-	-	-	-	-	-	-	-	-
LB 82	+	176935	178539	1604	4.43	148	20	BSU01580	ybaR	1	-	-	-	178542
M9 96	+	176935	178539	1604	3.98	148	20	BSU01580	ybaR	1	-	-	-	178542
LB 83	+	178497	179617	1120	2.93	168	32	BSU01590	ybaS	1	-	-	-	179610
M9 97	+	178607	179617	1010	3.16	58	32	BSU01590	ybaS	1	-	-	-	179610
LB 84	-	179569	183352	3783	5.95	29	26	BSU01630 BSU01620 BSU01610 BSU01600	feuA feuB feuC ybbA	1 1 1 1	183338 (sigA) | 183345 (sigA)	-	-	179561
M9 98	-	179591	182098	2507	4.58	-253	4	BSU01620 BSU01610 BSU01600	feuB feuC ybbA	0.75 1 1	-	-	-	179591
M9 99	-	182144	183352	1208	5.66	29	226	BSU01630	feuA	1	183338 (sigA) | 183345 (sigA)	-	-	-
LB 85	-	183310	185046	1736	4.65	43	104	BSU01640	ybbB	1	-	185008 (SigA*)	-	-
M9 100	-	183310	185046	1736	3.71	43	104	BSU01640	ybbB	1	-	185008 (SigA*)	-	-
LB 86	+	183360	183820	460	2.48	-	-	shd8_LB	-	1	-	-	-	-
M9 101	+	183360	183842	482	2.52	-	-	shd8_M9	-	1	-	-	-	-
LB 87	-	191054	191910	856	2.84	-124	129	BSU01690	ybbH	0.85	-	-	-	-
M9 102	-	191054	191932	878	2.96	-102	129	BSU01690	ybbH	0.88	-	-	-	-
LB 88	-	191868	192988	1120	3.66	23	183	BSU01700	murQ	1	-	192997 (SigA)	-	-
M9 103	-	191890	192988	1098	3.97	23	161	BSU01700	murQ	1	-	192997 (SigA)	-	-
LB 89	-	192946	194046	1100	2.61	21	129	BSU01720 BSU01710	ybbK ybbJ	1 1	-	-	-	-
M9 104	-	193366	194068	702	3.57	43	204	BSU01720	ybbK	1	-	-	-	-
M9 105	+	194190	194653	463	5.77	15	32	BSU_tRNA_75 BSU_tRNA_78 BSU_tRNA_76 BSU_tRNA_77 BSU_tRNA_74	trnSL-Glu2 trnSL-Val1 trnSL-Thr1 trnSL-Tyr1 trnSL-Gln2	1 1 1 1 1	-	194183 (SigA*)	-	194646
LB 90	+	194238	194653	415	5.52	-33	32	BSU_tRNA_75 BSU_tRNA_78 BSU_tRNA_76 BSU_tRNA_77 BSU_tRNA_74	trnSL-Glu2 trnSL-Val1 trnSL-Thr1 trnSL-Tyr1 trnSL-Gln2	0.56 1 1 1 1	-	194183 (SigA*)	-	194646
LB 91	+	194611	199889	5278	6.03	238	46	BSU01730 BSU01740 BSU01750 BSU01760 BSU01770	sigW rsiW ybbP ybbR glmM	1 1 1 1 1	-	-	-	-
M9 106	+	194611	194829	218	2.86	-	-	-	-	-	-	-	-	-
M9 107	+	194787	196083	1296	6.09	62	31	BSU01730 BSU01740	sigW rsiW	1 1	194822 (sigW)	194777 (SigA*) | 194822 (SigW)	196088	196073
M9 108	+	196129	199889	3760	5.99	84	46	BSU01750 BSU01760 BSU01770	ybbP ybbR glmM	1 1 1	-	-	-	-
LB 92	+	199847	200021	174	2.35	-	-	-	-	-	-	-	-	-
M9 109	+	199847	200021	174	2.57	-	-	-	-	-	-	-	-	-
LB 93	+	199979	202114	2135	5.48	38	35	BSU_misc_RNA_5 BSU01780	BSU_misc_RNA_5 glmS	1 1	-	199967 (SigA*)	-	202118
M9 110	+	199979	202114	2135	6.24	38	35	BSU_misc_RNA_5 BSU01780	BSU_misc_RNA_5 glmS	1 1	-	199967 (SigA*)	-	202118
M9 111	-	202066	203494	1428	2.9	36	481	BSU01800	alkA	1	203471 (sigA)	-	-	-
LB 94	-	202110	203494	1384	2.86	36	437	BSU01800	alkA	1	203471 (sigA)	-	-	202131
M9 112	+	204998	205238	240	3.88	-	-	ncr4_M9	ncr4_M9	1	-	204993 (SigA) | 204993 (SigK)	-	205202
M9 113	+	205350	209221	3871	3.11	59	-335	BSU01830 BSU01845	ndhF ybcC	1 0.87	-	-	-	-
M9 114	+	209179	211024	1845	3.64	454	78	BSU01860 BSU01870 BSU01880	ybcF ybcH ybcI	1 1 1	-	-	-	-
LB 95	+	209618	210936	1318	2.59	15	-10	BSU01860 BSU01870 BSU01880	ybcF ybcH ybcI	1 1 0.97	-	-	-	-
LB 96	+	211422	211772	350	3.29	7	41	BSU01889	ybzH	1	-	211429 (SigA*) | 211430 (SigA)	-	211754
M9 115	+	211422	211750	328	4.06	7	19	BSU01889	ybzH	1	-	211429 (SigA*) | 211430 (SigA)	-	211754
LB 97	+	212412	212894	482	2.88	-	-	-	-	-	-	-	-	-
LB 98	+	213292	213400	108	3.33	-	-	-	-	-	-	-	-	-
M9 116	+	213314	213400	86	4.11	-	-	-	-	-	-	-	-	-
LB 99	+	213887	214127	240	3.39	54	19	BSU01910	skfA	1	213889 (sigA)	213888 (SigA*)	-	-
M9 117	+	213887	220111	6224	4.36	54	79	BSU01910 BSU01920 BSU01935 BSU01950 BSU01960 BSU01970 BSU01980	skfA skfB skfC skfE skfF skfG skfH	1 1 1 1 1 1 1	213889 (sigA)	213888 (SigA*)	-	220104
LB 100	+	214085	216372	2287	2.6	90	-522	BSU01920 BSU01935	skfB skfC	1 0.65	-	-	-	-
LB 101	+	216330	219405	3075	3.08	583	-197	BSU01950 BSU01960 BSU01970	skfE skfF skfG	1 1 0.62	-	-	-	-
LB 102	+	219363	220221	858	2.67	244	189	BSU01980	skfH	1	-	-	-	-
M9 118	+	220157	221890	1733	2.61	122	-39	BSU01990 BSU02000	ybdG ybdJ	1 0.94	-	-	-	-
LB 103	+	220179	222902	2723	3.29	100	-10	BSU01990 BSU02000 BSU02010	ybdG ybdJ ybdK	1 1 0.99	-	-	-	-
M9 119	+	221848	222902	1054	3.6	102	-10	BSU02010	ybdK	0.99	-	-	-	-
LB 104	-	222964	224964	2000	2.34	32	255	BSU02040 BSU02030	ybdN ybdM	1 1	-	225005 (SigE) | 224947 (SigA) | 225011 (SigD) | 224962 (SigD)	-	-
M9 120	-	222964	224106	1142	2.53	117	255	BSU02030	ybdM	1	-	-	-	-
LB 105	+	222970	223210	240	3.98	1	-24	BSU02019	ybzI	0.91	-	222960 (SigA*) | 222962 (SigA)	-	223213
M9 121	+	222970	223210	240	4.54	1	-24	BSU02019	ybzI	0.91	-	222960 (SigA*) | 222962 (SigA)	-	223213
M9 122	-	224064	224964	900	3.84	32	11	BSU02040	ybdN	1	-	225005 (SigE) | 224947 (SigA) | 225011 (SigD) | 224962 (SigD)	-	224049
LB 106	+	225038	226290	1252	3.66	26	42	BSU02050	ybdO	1	-	225040 (SigA*) | 225032 (SigD)	226289	226274
M9 123	+	225038	226290	1252	5.29	26	42	BSU02050	ybdO	1	-	225040 (SigA*) | 225032 (SigD)	226289	226274
LB 107	+	226446	227368	922	3.82	120	-586	BSU02060	ybxG	0.58	-	226439 (SigA*) | 226441 (SigA)	-	-
M9 124	+	226468	227698	1230	4.42	98	-256	BSU02060	ybxG	0.82	-	226439 (SigA*) | 226441 (SigA)	-	227678
LB 108	+	227326	227984	658	2.83	-	-	-	-	-	-	-	-	227984
M9 125	+	227656	228006	350	4.45	-	-	-	-	-	-	-	-	227984
M9 126	-	228640	229386	746	2.44	34	-91	BSU02090	ybxI	0.89	-	-	-	-
LB 109	-	228860	229386	526	2.29	34	-311	BSU02090	ybxI	0.61	-	-	-	-
M9 127	+	229482	230822	1340	2.42	43	44	BSU02100	cypC	1	-	229500 (SigB)	230826	230821
LB 110	+	229504	230536	1032	4.04	21	-242	BSU02100	cypC	0.81	-	229500 (SigB)	-	-
LB 111	+	230494	230822	328	3.04	-	-	-	-	-	-	-	230826	230821
LB 112	-	230796	231102	306	6.34	23	23	BSU02110	ybyB	1	-	231114 (SigB)	-	230787
M9 128	-	230796	231102	306	6	23	23	BSU02110	ybyB	1	-	231114 (SigB)	-	230787
M9 129	-	231060	231278	218	2.42	-	-	-	-	-	-	-	-	-
LB 113	+	231308	233022	1714	4.65	40	55	BSU02120	ybeC	1	-	231269 (SigA*) | 231311 (SigA) | 231255 (SigA)	233018	233014
M9 130	+	231308	233000	1692	4.81	40	33	BSU02120	ybeC	1	-	231269 (SigA*) | 231311 (SigA) | 231255 (SigA)	233018	233003
LB 114	-	232974	235480	2506	6.08	152	40	BSU02140 BSU02130	glpT glpQ	1 1	235447 (sigA)	-	-	232977
M9 131	-	232974	234028	1054	2.29	133	40	BSU02130	glpQ	1	-	-	-	232977
LB 115	+	235444	236014	570	2.31	181	141	BSU02150	ybeF	1	-	-	-	-
M9 132	+	235950	238170	2220	2.25	15	41	BSU02160 BSU02170	ybfA ybfB	1 1	-	235936 (SigA*)	-	238177
LB 116	+	235972	236696	724	3.12	-7	-186	BSU02160	ybfA	0.79	-	235936 (SigA*)	-	-
LB 117	+	236654	238170	1516	2.42	225	41	BSU02170	ybfB	1	-	236644 (SigA*)	-	238177
LB 118	-	238166	239594	1428	4.13	39	-2	BSU02190 BSU02180	ybfF ybfE	1 0.99	-	-	-	238174
M9 133	-	238166	241882	3716	2.92	40	-2	BSU02200 BSU02190 BSU02180	ybfG ybfF ybfE	1 1 0.99	-	-	-	238174
LB 119	-	239618	241882	2264	4.86	40	26	BSU02200	ybfG	1	-	-	-	239597
LB 120	+	239646	243802	4156	2.3	-	-	-	-	-	-	-	-	-
M9 134	+	239646	242878	3232	2.23	-	-	shd9_M9	-	1	-	-	-	-
LB 121	-	241840	243730	1890	2.56	69	77	BSU02220 BSU02210	ybfI ybfH	1 1	-	-	-	-
M9 135	-	242566	243752	1186	2.98	91	268	BSU02220	ybfI	1	-	-	-	-
LB 122	+	243870	244770	900	4.62	22	-276	BSU02230	purT	0.76	243872 (sigA)	243871 (SigA*)	-	-
M9 136	+	243870	245078	1208	4.41	22	32	BSU02230	purT	1	243872 (sigA)	243871 (SigA*)	-	245080
LB 123	+	245190	246156	966	2.94	0	25	BSU02240	mpr	1	-	245198 (SigA*) | 245200 (SigA)	-	246160
M9 137	+	245190	246508	1318	4.79	0	16	BSU02240 BSU02250	mpr ybfJ	1 1	-	245198 (SigA*) | 245200 (SigA)	-	246519
M9 138	+	246466	246640	174	2.4	-	-	-	-	-	-	-	-	-
LB 124	+	246598	247762	1164	5.08	60	214	BSU02260	ybfK	1	-	-	-	-
M9 139	+	246598	249566	2968	4.47	60	26	BSU02260 BSU02270 BSU02280 BSU02290	ybfK pssA ybfM psd	1 1 1 1	-	-	249585	249570
LB 125	+	247720	249566	1846	5.6	24	26	BSU02270 BSU02280 BSU02290	pssA ybfM psd	1 1 1	247712 (sigX)	247711 (SigX) | 247711 (SigW)	249585	249570
LB 126	+	249524	249874	350	2.47	71	1	BSU02300	ybfN	1	-	-	-	249894
LB 127	+	249942	252514	2572	3.38	37	200	BSU02310 BSU02320	ybfO ybfP	1 1	-	249952 (SigW)	-	-
M9 140	+	249942	251062	1120	3.07	37	-257	BSU02310	ybfO	0.81	-	249952 (SigW)	-	-
M9 141	-	251938	252464	526	2.2	-	-	-	-	-	-	-	-	-
LB 128	+	252472	253526	1054	5.78	42	44	BSU02330	ybfQ	1	-	-	-	253523
M9 142	+	252472	253526	1054	5.25	42	44	BSU02330	ybfQ	1	-	-	-	253523
M9 143	-	253478	254796	1318	2.26	34	40	BSU02340	gltP	1	-	-	-	253488
M9 144	-	254886	257634	2748	4.21	62	21	BSU02360 BSU02350	nagBB gamP	1 1	-	-	-	254882
LB 129	-	254908	257634	2726	3.71	62	-1	BSU02360 BSU02350	nagBB gamP	1 1	-	-	-	254909
M9 145	+	255706	257750	2044	2.23	-	-	shd10_M9	-	1	-	-	-	-
LB 130	+	256696	257772	1076	3.18	-	-	shd10_LB	-	1	-	-	-	-
M9 146	+	257708	258630	922	3.56	83	132	BSU02370	ybgA	1	-	257750 (SigA*)	-	-
LB 131	+	257730	258586	856	3.87	61	88	BSU02370	ybgA	1	-	257750 (SigA*)	-	-
M9 147	-	258450	258800	350	2.6	-	-	-	-	-	-	-	-	-
LB 132	+	258544	260126	1582	2.41	-12	40	BSU02380 BSU02390	ybgB ilvE	0.96 1	-	-	260134	260119
M9 148	+	258588	258938	350	2.38	-56	131	BSU02380	ybgB	0.8	-	-	-	-
M9 149	+	258896	260126	1230	4.79	120	40	BSU02390	ilvE	1	-	-	260134	260119
M9 150	-	260100	261638	1538	4.48	103	23	BSU02400	ybgF	1	-	-	-	260098
M9 151	-	261596	262650	1054	3.33	47	60	BSU02410	ybgG	1	-	-	-	261583
LB 133	+	265296	267691	2395	2.97	180	28	BSU02440 BSU02450	glnJ glnL	1 1	-	-	-	267688
M9 152	+	265296	267691	2395	2.21	180	28	BSU02440 BSU02450	glnJ glnL	1 1	-	-	-	267688
LB 134	+	273215	273895	680	4.04	22	-43	BSU02500	ycbG	0.94	-	273218 (SigA*)	-	-
M9 153	+	273215	273961	746	3.79	22	23	BSU02500	ycbG	1	-	273218 (SigA*)	-	273974
LB 135	+	273853	275655	1802	2.59	176	94	BSU02510	garD	1	-	-	-	-
LB 136	+	275613	277085	1472	4.67	225	23	BSU02520 BSU_misc_RNA_6	ycbJ BSU_misc_RNA_6	1 1	-	-	-	277074
M9 154	+	275613	277063	1450	4.75	225	-	BSU02520 ncr5_M9 BSU_misc_RNA_6	ycbJ ncr5_M9 BSU_misc_RNA_6	1 1 1	-	-	-	277074
M9 155	+	277021	277635	614	2.34	139	314	BSU02530	rtpA	1	-	-	-	-
LB 137	+	277043	278295	1252	3.14	117	15	BSU02530 BSU02540	rtpA ycbK	1 1	-	-	-	278333
LB 138	+	278319	279832	1513	3.47	58	-162	BSU02550 BSU02560	ycbL ycbM	1 0.83	-	-	-	-
M9 156	+	278341	281760	3419	3.01	36	46	BSU02550 BSU02560 BSU02570 BSU02580	ycbL ycbM ycbN ycbO	1 1 1 1	-	-	-	281762
LB 139	+	279790	281760	1970	3.79	296	46	BSU02570 BSU02580	ycbN ycbO	1 1	-	-	-	281762
M9 157	-	281734	282172	438	4.74	17	35	BSU02590	ycbP	1	-	282186 (SigB)	-	281740
LB 140	-	281756	282194	438	4.49	39	13	BSU02590	ycbP	1	-	282186 (SigB)	-	281740
M9 158	-	282130	282986	856	2.81	-	-	-	-	-	-	-	-	-
M9 159	-	282944	283206	262	3.95	-	-	shd11_M9	-	1	-	-	-	282908
LB 141	+	282972	283718	746	2.99	31	-16	BSU02610	ycbR	0.98	-	-	-	-
M9 160	+	282972	283696	724	2.53	31	-38	BSU02610	ycbR	0.95	-	-	-	-
M9 161	-	286021	287462	1441	3.04	42	752	BSU02650	pcp	1	-	-	-	-
LB 142	-	286320	287440	1120	2.72	20	453	BSU02650	pcp	1	-	-	-	-
M9 162	+	287470	288458	988	2.64	29	-153	BSU02660	ycbU	0.86	-	-	-	-
LB 143	+	287492	288656	1164	3.01	7	45	BSU02660	ycbU	1	-	-	288659	288650
M9 163	+	288416	288590	174	3.57	-	-	-	-	-	-	-	-	-
LB 144	-	288608	290740	2132	4.11	42	45	BSU02680 BSU02670	lmrA lmrB	1 1	290724 (sigA)	-	-	288613
M9 164	-	288608	290740	2132	3.96	42	45	BSU02680 BSU02670	lmrA lmrB	1 1	290724 (sigA)	-	-	288613
M9 165	+	290770	291296	526	2.43	-	-	-	-	-	-	-	-	-
LB 145	+	292179	293518	1339	3.5	26	675	BSU02700	estA	1	-	-	-	-
M9 166	+	292179	292880	701	5.54	26	37	BSU02700	estA	1	-	-	292895	292880
LB 146	-	292854	293446	592	2.21	182	27	BSU02710	yczC	1	-	-	-	292856
M9 167	-	292854	293446	592	2.25	182	27	BSU02710	yczC	1	-	-	-	292856
M9 168	+	292904	294596	1692	4.16	595	21	BSU02720	yccF	1	-	-	-	294606
LB 147	+	293476	294618	1142	4.34	23	43	BSU02720	yccF	1	-	-	-	294609
LB 148	-	294592	296306	1714	3.31	21	23	BSU02740 BSU02730	natR natK	1 1	-	296279 (SigG)	-	294585
M9 169	-	294592	296306	1714	2.88	21	23	BSU02740 BSU02730	natR natK	1 1	-	296279 (SigG)	-	294585
LB 149	+	296402	298886	2484	4.01	27	556	BSU02750 BSU02760	natA natB	1 1	-	-	-	-
M9 170	+	298426	299414	988	3.27	40	16	BSU02770	yccK	1	-	-	299437	299427
LB 150	+	298844	302252	3408	3.02	-378	4	BSU02770 BSU02790	yccK ycdB	0.59 1	-	-	-	-
M9 171	-	299388	300684	1296	4.91	182	50	BSU02780	ycdA	1	-	-	299342	299403
M9 172	+	300736	301878	1142	2.85	94	-370	BSU02790	ycdB	0.74	-	-	-	-
LB 151	+	302408	304452	2044	3.35	27	656	BSU02800	ycdC	1	-	-	-	-
M9 173	+	302430	302626	196	3.68	-	-	-	-	-	-	-	-	-
M9 174	+	302584	303968	1384	2.28	-149	172	BSU02800	ycdC	0.89	-	-	-	-
M9 175	-	303348	304380	1032	2.88	73	456	BSU02810	cwlK	1	-	-	-	-
LB 152	-	303524	304380	856	2.73	73	280	BSU02810	cwlK	1	-	-	-	-
M9 176	+	304388	304606	218	6	-	-	-	-	-	-	304396 (SigA)	-	-
LB 153	+	304410	305596	1186	4.54	20	45	BSU02820	rapJ	1	-	304396 (SigA)	305595	305580
M9 177	+	304630	305574	944	4.41	-200	23	BSU02820	rapJ	0.82	-	-	305595	305580
LB 154	+	305620	308170	2550	4.3	38	26	BSU02830 BSU02840	ycdF ycdG	1 1	-	-	-	308175
M9 178	+	305620	308170	2550	2.93	38	26	BSU02830 BSU02840	ycdF ycdG	1 1	-	-	-	308175
LB 155	+	308128	308324	196	2.24	-	-	-	-	-	-	-	-	-
LB 156	+	308282	309314	1032	4.31	50	23	BSU02850	adcA	1	308273 (sigA)	-	-	309320
M9 179	+	308282	309314	1032	4.57	50	23	BSU02850	adcA	1	308273 (sigA)	-	-	309320
LB 157	+	309338	310876	1538	4.2	9	34	BSU02860 BSU02870	adcC adcB	1 1	-	-	-	310874
M9 180	+	309338	310810	1472	3.44	9	-32	BSU02860 BSU02870	adcC adcB	1 0.96	-	-	-	-
M9 181	+	310768	310876	108	4.21	-	-	-	-	-	-	-	-	310874
LB 158	-	310872	312058	1186	2.78	183	8	BSU02880	yceB	1	-	-	-	310851
M9 182	-	310894	312036	1142	2.97	161	-14	BSU02880	yceB	0.99	-	-	-	310851
LB 159	+	312066	314836	2770	7.15	93	38	BSU02890 BSU02900 BSU02910 BSU02920	yceC yceD yceE yceF	1 1 1 1	312068 (sigA) | 312081 (sigW)	312069 (SigA*) | 312081 (SigW) | 312081 (SigX) | 312036 (SigX)	-	314831
M9 183	+	312066	317630	5564	5.81	93	27	BSU02890 BSU02900 BSU02910 BSU02920 BSU02930 BSU02940	yceC yceD yceE yceF yceG yceH	1 1 1 1 1 1	312068 (sigA) | 312081 (sigW)	312069 (SigA*) | 312081 (SigW) | 312081 (SigX) | 312036 (SigX)	-	317634
LB 160	+	314794	317608	2814	5.1	89	5	BSU02930 BSU02940	yceG yceH	1 1	-	-	-	317634
LB 161	+	317566	318972	1406	2.79	159	45	BSU02950	yceI	1	-	-	-	318978
M9 184	+	317676	318972	1296	4.65	49	45	BSU02950	yceI	1	-	317694 (SigA*)	-	318978
LB 162	+	318974	319170	196	4.04	-	-	ncr6_LB	ncr6_LB	1	-	-	-	319175
M9 185	+	318974	319126	152	4.05	-	-	ncr6_M9	ncr6_M9	1	-	-	-	319175
M9 186	+	319084	320402	1318	2.52	-	-	shd12_M9	-	1	-	-	-	-
LB 163	-	320398	320704	306	3.15	-19	23	BSU02970	yceK	0.94	-	-	-	-
M9 187	-	320398	320704	306	5.07	-19	23	BSU02970	yceK	0.94	-	-	-	-
LB 164	-	320662	321012	350	2.22	-	-	-	-	-	-	-	-	-
M9 188	-	320662	321100	438	2.42	-	-	-	-	-	-	-	-	-
M9 189	+	320976	324032	3056	7.26	37	32	BSU02980 BSU02990 BSU03000	opuAA opuAB opuAC	1 1 1	320953 (sigA) | 320991 (sigA)	-	324042	324027
LB 165	+	320998	324032	3034	5.81	15	32	BSU02980 BSU02990 BSU03000	opuAA opuAB opuAC	1 1 1	320953 (sigA) | 320991 (sigA)	-	324042	324027
LB 166	-	324006	325259	1253	2.2	70	32	BSU03010	amhX	1	325232 (sigA)	-	-	324009
M9 190	-	324006	325259	1253	4.79	70	32	BSU03010	amhX	1	325232 (sigA)	-	-	324009
M9 191	+	325311	325441	130	4.68	-	-	-	-	-	-	-	-	325413
M9 192	+	325399	326343	944	3.2	-60	-429	BSU03020	ycgA	0.66	-	-	-	-
M9 193	+	326301	329640	3339	2.51	587	43	BSU03030 BSU03040	ycgB amyE	1 1	-	-	329661	329646
LB 167	+	326851	329640	2789	3.7	37	43	BSU03030 BSU03040	ycgB amyE	1 1	-	-	329661	329646
LB 168	-	332408	333941	1533	3.79	-38	33	BSU03070	mdr	0.98	-	-	-	332406
M9 194	-	332408	334051	1643	3.36	72	33	BSU03070	mdr	1	-	-	-	332406
LB 169	-	333899	334051	152	4.98	-	-	-	-	-	-	-	-	-
LB 170	+	334037	335727	1690	3.36	55	-363	BSU03080 BSU03090 BSU03100	ycgE ycgF ycgG	1 1 0.52	-	-	-	-
M9 195	+	334037	335154	1117	3.09	55	-105	BSU03080 BSU03090	ycgE ycgF	1 0.83	-	-	-	-
LB 171	+	338194	339138	944	6.25	94	32	BSU03130	nadE	1	338205 (sigA)	-	-	339135
M9 196	+	338194	339116	922	5.5	94	10	BSU03130	nadE	1	338205 (sigA)	-	-	339114
LB 172	-	339112	339747	635	2.4	-2	44	BSU03140	tmrB	1	-	-	-	339117
M9 197	-	339112	339770	658	2.82	21	44	BSU03140	tmrB	1	-	-	-	339117
M9 198	+	339888	340612	724	3.5	137	27	BSU03150	aroK	1	-	-	340622	340607
LB 173	+	339910	340612	702	3.14	115	27	BSU03150	aroK	1	-	-	340622	340607
LB 174	+	341450	342438	988	3.1	42	-28	BSU03170	ycgK	0.97	-	341452 (SigX)	-	-
M9 199	+	341450	342460	1010	2.31	42	-6	BSU03170	ycgK	0.99	-	341452 (SigX)	-	-
LB 175	+	342396	344374	1978	3.88	142	14	BSU03180 BSU03190	cah ycgL	1 1	-	-	-	-
M9 200	+	342418	344374	1956	3.58	120	14	BSU03180 BSU03190	cah ycgL	1 1	-	-	-	-
M9 201	+	344332	346530	2198	2.56	219	-496	BSU03200 BSU03210	ycgM ycgN	1 0.68	-	-	-	-
LB 176	+	346488	348400	1912	4.56	662	-171	BSU03220	ycgO	0.88	-	-	-	-
M9 202	+	346488	347102	614	4.15	-	-	-	-	-	-	-	-	347064
M9 203	+	347060	348598	1538	5.7	90	27	BSU03220	ycgO	1	-	-	-	348601
LB 177	+	348358	349742	1384	3.27	366	-217	BSU03230	ycgP	0.82	-	-	-	-
M9 204	+	348710	349874	1164	3.58	14	-85	BSU03230	ycgP	0.93	-	348700 (SigA*) | 348702 (SigK)	-	-
LB 178	+	349700	350952	1252	2.45	-	-	-	-	-	-	-	-	-
LB 179	-	349958	351804	1846	3.93	62	38	BSU03250 BSU03240	ycgR ycgQ	1 1	-	-	-	349964
M9 205	-	349958	352794	2836	2.84	98	38	BSU03260 BSU03250 BSU03240	ycgS ycgR ycgQ	1 1 1	-	-	-	349964
LB 180	-	351762	352794	1032	2.81	98	80	BSU03260	ycgS	1	-	-	-	-
LB 181	+	352802	353900	1098	6.52	56	32	BSU03270	ycgT	1	-	352799 (SigG)	353929	353900
M9 206	+	352802	353900	1098	5.35	56	32	BSU03270	ycgT	1	-	352799 (SigG)	353929	353900
LB 182	-	353852	354752	900	2.26	-599	48	BSU03280	nasF	0.59	-	-	353805	353871
LB 183	+	353858	356210	2352	4.59	-	-	-	-	-	-	-	-	-
M9 207	+	353858	355440	1582	4.36	-	-	-	-	-	-	-	-	-
M9 208	-	353874	355588	1714	3.71	237	26	BSU03280	nasF	1	-	-	-	353871
LB 184	-	354710	355632	922	3	-100	702	BSU03290	nasE	0.69	-	-	-	-
M9 209	+	355398	356210	812	3.09	-	-	shd13_M9	-	1	-	-	-	-
M9 210	-	355546	358206	2660	2.83	25	-134	BSU03300 BSU03290	nasD nasE	1 0.58	-	-	-	-
LB 185	+	362903	364044	1141	2.24	34	-98	BSU03330	nasA	0.92	362898 (sigA)	362897 (SigA*)	-	-
LB 186	-	367273	368877	1604	4.88	19	32	BSU03380 BSU03370	yckB yckA	1 1	-	-	-	367264
M9 211	-	367273	367755	482	2.77	-230	32	BSU03370	yckA	0.66	-	-	-	367264
M9 212	-	367713	369097	1384	3.79	239	282	BSU03380	yckB	1	-	369181 (SigA*)	-	-
M9 213	+	368841	369257	416	2.32	-	-	-	-	-	-	-	-	-
LB 187	+	368907	369257	350	2.56	-	-	-	-	-	-	-	-	-
M9 214	-	369055	370351	1296	3.2	-	-	-	-	-	-	-	-	-
LB 188	+	369215	369697	482	3.53	21	6	BSU03390	yckC	1	-	369163 (SigA*)	369716	369701
M9 215	+	369215	369697	482	3.21	21	6	BSU03390	yckC	1	-	369163 (SigA*)	369716	369701
LB 189	+	370227	371721	1494	2.33	32	29	BSU03410	bglC	1	-	-	371736	371721
M9 216	-	370309	372617	2308	4.94	20	-1254	BSU03430 BSU03420 shd14_M9	-	1 1 0.53 0.53	-	-	-	-
LB 190	-	371805	374509	2704	3.91	17	-76	BSU03440 BSU03430 BSU03420	tlpC nucA nin	1 1 0.81	-	374523 (SigD)	-	-
M9 217	-	372575	373827	1252	3.96	-665	196	BSU03440	tlpC	0.61	-	-	-	-
LB 191	+	372823	373041	218	3.34	-	-	-	-	-	-	372762 (SigA*)	-	-
M9 218	+	372823	374955	2132	4.3	-	-	shd15_M9	-	1	-	372762 (SigA*)	-	-
LB 192	+	372999	374581	1582	2.57	-	-	shd15_LB	-	0.9	-	-	-	374592
M9 219	-	373829	374531	702	4.22	-	-	-	-	-	-	374523 (SigD)	-	-
M9 220	-	374555	375830	1275	3.09	32	48	BSU03460 BSU03450	hxlA hxlB	1 1	-	-	374506	374572
LB 193	-	374577	375830	1253	3.62	32	26	BSU03460 BSU03450	hxlA hxlB	1 1	-	-	-	374572
M9 221	+	374913	376409	1496	2.82	-374	15	BSU03470 shd16_M9	-	0.74 1 0.74	-	-	376430	376415
LB 194	+	375948	376409	461	2.95	84	15	BSU03470	hxlR	1	-	-	376430	376415
M9 222	-	376251	376667	416	2.92	-	-	shd17_M9	-	1	-	-	-	-
LB 195	+	376675	385822	9147	6.03	293	-1909	BSU03480	srfAA	0.82	376679 (sigA)	-	-	-
M9 223	+	376675	403149	26474	7.64	-	-	-	-	-	376679 (sigA)	-	-	403145
LB 196	+	385780	399142	13362	6.16	1964	8122	BSU03490 BSU03500	srfAB comS	1 1	-	-	-	-
LB 197	+	399100	402467	3367	6.43	-568	108	BSU03510	srfAC	0.85	-	-	-	-
LB 198	+	402425	403149	724	4.94	-37	33	BSU03520	srfAD	0.95	-	-	-	403145
LB 199	+	403151	404466	1315	2.59	66	23	BSU03530	ycxA	1	-	403190 (SigA*)	404485	404470
M9 224	+	403151	404466	1315	4.54	66	23	BSU03530	ycxA	1	-	403190 (SigA*)	404485	404470
M9 225	-	404462	405120	658	3.12	105	-4	BSU03540	ycxB	0.99	-	-	-	404446
LB 200	-	404528	405098	570	2.91	83	-70	BSU03540	ycxB	0.87	-	-	-	-
M9 226	-	406926	408024	1098	2.7	-111	534	BSU03570 BSU03569	sfp sfp	0.78 1	-	-	-	-
LB 201	-	406948	407408	460	2.52	-	-	shd18_LB	-	1	-	-	-	-
LB 202	-	407366	408178	812	3.63	43	94	BSU03570 BSU03569	sfp sfp	1 1	-	-	-	-
M9 227	-	407982	408156	174	3.86	-	-	-	-	-	-	-	-	-
LB 203	-	408136	408904	768	3.37	17	104	BSU03580	yczE	1	-	-	408153	-
M9 228	-	408576	408904	328	3.22	-	-	-	-	-	-	-	-	-
LB 204	-	408975	409105	130	2.76	-	-	-	-	-	-	-	-	408980
LB 205	-	409217	410777	1560	4.84	108	-9	BSU03600 BSU03590	tcyB tcyC	1 0.99	-	-	-	409173
M9 229	-	409217	410513	1296	3.47	-156	-9	BSU03600 BSU03590	tcyB tcyC	0.78 0.99	-	-	-	409173
M9 230	-	410471	410733	262	2.45	-	-	-	-	-	-	-	-	-
M9 231	-	410691	411503	812	4.29	41	-35	BSU03610	tcyA	0.96	-	-	-	-
LB 206	-	410735	411503	768	6.26	41	-79	BSU03610	tcyA	0.9	-	-	-	-
LB 207	-	411461	412516	1055	3.01	66	117	BSU03620	yclA	1	-	412508 (SigD)	-	411505
LB 208	+	415340	416196	856	2.53	10	1	BSU03660	yclE	1	-	-	416242	416227
LB 209	-	416214	417752	1538	3.77	39	21	BSU03670	dtpT	1	-	-	-	416200
M9 232	+	426538	428692	2154	4.14	39	24	BSU03750 BSU03760	yclJ yclK	1 1	-	-	-	428702
LB 210	+	426560	428692	2132	4.29	17	24	BSU03750 BSU03760	yclJ yclK	1 1	-	-	-	428702
LB 211	+	428650	428846	196	3.03	-	-	-	-	-	-	-	-	-
M9 233	+	428650	428846	196	2.55	-	-	-	-	-	-	-	-	-
LB 212	+	428804	430122	1318	5.12	27	37	BSU03770 BSU03780	rapC phrC	1 1	428800 (sigA)	-	430131	430116
M9 234	+	428804	430122	1318	6.62	27	37	BSU03770 BSU03780	rapC phrC	1 1	428800 (sigA)	-	430131	430116
M9 235	-	430140	430578	438	2.72	109	45	BSU03789 BSU03788	yczN yczM	1 1	-	-	-	430135
M9 236	+	430168	430606	438	2.75	-	-	shd19_M9	-	1	-	-	-	430611
M9 237	-	430580	432008	1428	5.52	21	43	BSU03790	yclM	1	-	-	-	430590
LB 213	-	430624	432272	1648	2.81	285	-1	BSU03790	yclM	1	-	-	-	430600
M9 238	-	431966	432184	218	2.91	-	-	-	-	-	-	-	-	-
M9 239	+	432038	432322	284	2.73	-	-	-	-	-	-	-	-	-
LB 214	+	432280	434258	1978	7.11	92	-4	BSU03800 BSU03810	yclN yclO	1 1	-	432277 (SigA*) | 432279 (SigA)	-	-
M9 240	+	432280	434258	1978	5.53	92	-4	BSU03800 BSU03810	yclN yclO	1 1	-	432277 (SigA*) | 432279 (SigA)	-	-
LB 215	+	434216	436018	1802	6.88	40	29	BSU03820 BSU03830	yclP yclQ	1 1	-	-	-	436023
M9 241	+	434216	436018	1802	6.69	40	29	BSU03820 BSU03830	yclP yclQ	1 1	-	-	-	436023
M9 242	-	436014	438410	2396	3.8	58	22	BSU03850 BSU03840	ycnC ycnB	1 1	-	438418 (SigA)	-	435999
LB 216	-	436454	438410	1956	3.4	58	-418	BSU03850 BSU03840	ycnC ycnB	1 0.71	-	438418 (SigA)	-	-
M9 243	-	438478	439620	1142	3.54	51	38	BSU03870 BSU03860	ycnE ycnD	1 1	-	-	-	438481
LB 217	-	438522	439620	1098	3.85	51	-6	BSU03870 BSU03860	ycnE ycnD	1 0.99	-	-	-	438518
LB 218	+	439694	440066	372	2.78	15	43	BSU03880	yczG	1	-	439709 (SigA*)	440059	440044
M9 244	+	439694	440044	350	3.24	15	21	BSU03880	yczG	1	-	439709 (SigA*)	440059	440044
LB 219	+	442796	444378	1582	3.28	154	40	BSU03910	gabD	1	442794 (sigB)	-	444396	444381
M9 245	+	442928	444378	1450	3.19	22	40	BSU03910	gabD	1	-	-	444396	444381
LB 220	-	446134	449058	2924	4.5	25	40	BSU03960 BSU03950 BSU03940	ycnK ycnJ ycnI	1 1 1	-	-	-	446139
M9 246	-	446134	446962	828	3.34	174	40	BSU03940	ycnI	1	-	-	-	446139
M9 247	-	446920	448398	1478	2.69	-28	-119	BSU03950	ycnJ	0.91	-	-	-	-
M9 248	-	448356	448530	174	4.23	-	-	-	-	-	-	-	-	448323
M9 249	-	448488	449058	570	3.64	25	-27	BSU03960	ycnK	0.95	-	-	-	-
LB 221	+	449066	449570	504	3.29	132	19	BSU03970	ycnL	1	-	-	449577	449571
M9 250	+	449066	449570	504	3.24	132	19	BSU03970	ycnL	1	-	-	449577	449571
LB 222	+	449594	452461	2867	2.39	130	-278	BSU03981 BSU03982 BSU03990	mtlA mtlF mtlD	1 1 0.75	-	-	-	-
M9 251	+	449660	449812	152	3.61	-	-	-	-	-	-	-	-	-
M9 252	+	449770	451002	1232	2.41	-46	-158	BSU03981	mtlA	0.86	-	-	-	-
M9 253	+	450960	453279	2319	2.93	225	540	BSU03982 BSU03990	mtlF mtlD	1 1	-	-	-	-
LB 223	+	452797	453917	1120	5.17	33	23	BSU04000	ycsA	1	-	-	453949	453929
LB 224	+	453941	455678	1737	4.41	88	-60	BSU04010 BSU04030	sipU ycsD	1 0.85	-	-	-	455726
M9 254	+	453985	454687	702	3.44	44	95	BSU04010	sipU	1	-	-	454712	454697
M9 255	-	454045	455012	967	2.54	-248	607	BSU04020	yczH	0.59	-	-	-	-
LB 225	-	454331	455056	725	2.46	-204	321	BSU04020	yczH	0.67	-	-	-	-
M9 256	+	454645	455436	791	2.23	-	-	-	-	-	-	-	-	-
M9 257	-	454970	455298	328	3.98	-	-	-	-	-	-	-	-	-
LB 226	-	455014	455276	262	3.55	-	-	-	-	-	-	-	-	-
M9 258	+	455394	455766	372	3.2	-48	28	BSU04030	ycsD	0.88	-	-	455788	455768
LB 227	+	455636	456074	438	2.66	-	-	-	-	-	-	-	-	-
LB 228	-	455740	455958	218	4.56	23	31	BSU04039	yczO	1	-	-	-	455745
M9 259	-	455740	456024	284	4.18	89	31	BSU04039	yczO	1	-	-	-	455745
LB 229	+	456032	456844	812	5.05	36	27	BSU04040	ycsE	1	-	-	456860	456844
M9 260	+	456032	456844	812	5.29	36	27	BSU04040	ycsE	1	-	-	456860	456844
LB 230	+	456935	457659	724	4.18	88	-137	BSU04050	ycsF	0.82	-	456938 (SigA*) | 456939 (SigA) | 456939 (SigK)	-	-
M9 261	+	456957	457681	724	4.1	66	-115	BSU04050	ycsF	0.85	-	456938 (SigA*) | 456939 (SigA) | 456939 (SigK)	-	-
LB 231	+	457705	457901	196	4.64	-	-	-	-	-	-	-	-	-
M9 262	+	457705	459507	1802	4.48	106	-315	BSU04060 BSU04070	ycsG ycsI	1 0.59	-	-	-	-
LB 232	+	457859	459507	1648	3.57	-48	-315	BSU04060 BSU04070	ycsG ycsI	0.96 0.59	-	-	-	-
LB 233	+	459509	463089	3580	3.36	358	17	BSU04080 BSU04090 BSU04100 BSU04110	kipI kipA kipR lipC	1 1 1 1	-	-	-	463094
M9 263	+	459509	461273	1764	3.61	358	-326	BSU04080 BSU04090	kipI kipA	1 0.68	-	-	-	-
M9 264	+	461231	461504	273	2.36	-	-	-	-	-	-	-	-	-
M9 265	+	461462	463089	1627	3.79	153	17	BSU04100 BSU04110	kipR lipC	1 1	-	-	-	463094
M9 266	-	462248	463127	879	2.48	-	-	shd20_M9	-	1	-	-	-	-
LB 234	-	462270	463105	835	2.25	-	-	shd20_LB	-	1	-	-	-	-
LB 235	-	463063	463809	746	3.83	26	433	BSU04130	yczJ	1	-	-	-	463066
M9 267	-	463085	463809	724	4.37	26	411	BSU04130	yczJ	1	-	-	-	463077
LB 236	+	463179	464673	1494	5.71	66	1183	BSU04120	yczI	1	-	-	-	464637
M9 268	+	463179	463925	746	5.34	66	435	BSU04120	yczI	1	-	-	-	-
M9 269	+	463883	466961	3078	5.36	51	17	BSU04140 BSU04150	pbpC ycsN	1 1	-	-	-	466969
LB 237	+	464631	469183	4552	4.94	-697	-31	BSU04140 BSU04150 BSU04160	pbpC ycsN mtlR	0.65 1 0.99	-	-	-	-
M9 270	+	466919	469249	2330	2.92	211	35	BSU04160	mtlR	1	-	-	469263	469248
LB 238	+	469361	470702	1341	2.84	65	-235	BSU04170	ydaB	0.84	-	469367 (SigA*) | 469369 (SigA)	-	-
LB 239	-	471115	471574	459	2.88	72	-158	BSU04180	ydaC	0.71	-	471574 (SigB)	-	-
LB 240	+	471670	472768	1098	4.32	39	199	BSU04190	ydaD	1	471680 (sigB)	471678 (SigB)	-	-
M9 271	+	471670	472350	680	2.92	39	-219	BSU04190	ydaD	0.75	471680 (sigB)	471678 (SigB)	-	-
LB 241	+	472726	473054	328	2.73	-141	-34	BSU04200	ydaE	0.65	-	-	-	473102
M9 272	+	473145	474639	1494	4.67	29	414	BSU04210 BSU04220	ydaF ydaG	1 1	-	473155 (SigA)	474657	474642
LB 242	+	473167	473825	658	4.03	7	100	BSU04210	ydaF	1	-	473155 (SigA)	-	-
LB 243	+	473783	474573	790	5.41	20	348	BSU04220	ydaG	1	473776 (sigB)	473774 (SigB)	-	-
LB 244	+	474531	474749	218	2.33	-	-	-	-	-	-	-	-	-
LB 245	+	474707	475541	834	3.96	24	1	BSU04230	ydaH	1	-	-	-	475543
M9 273	+	474707	475563	856	2.31	24	23	BSU04230	ydaH	1	-	-	-	475570
LB 246	-	475537	475931	394	3.7	57	47	BSU04240	ydzA	1	-	476011 (SigA*)	-	475548
M9 274	-	475537	475931	394	3.66	57	47	BSU04240	ydzA	1	-	476011 (SigA*)	-	475548
LB 247	+	476027	478775	2748	4.54	32	34	BSU04250 BSU04260	lrpC topB	1 1	476034 (sigA)	476036 (SigA)	-	478781
M9 275	+	476027	478775	2748	4.45	32	34	BSU04250 BSU04260	lrpC topB	1 1	476034 (sigA)	476036 (SigA)	-	478781
LB 248	+	478821	479699	878	4.01	123	-333	BSU04270	ydaJ	0.69	-	478824 (SigB)	-	-
LB 249	+	479657	485397	5740	3.35	356	-559	BSU04280 BSU04290 BSU04300 BSU04310	ydaK ydaL ydaM ydaN	1 1 1 0.74	-	-	-	-
LB 250	+	485355	485991	636	2.78	-	-	-	-	-	-	-	-	485992
LB 251	+	486103	488279	2176	4.1	-	24	BSU_misc_RNA_7 ncr7_LB BSU04320	BSU_misc_RNA_7 ncr7_LB ydaO	0.92 1 1	-	-	-	488286
M9 276	+	486103	486563	460	3.78	-11	328	BSU_misc_RNA_7	BSU_misc_RNA_7	0.92	-	-	-	-
M9 277	+	486521	488279	1758	3.07	-89	24	BSU04320	ydaO	0.95	-	-	-	488286
LB 252	+	488237	488851	614	2.41	77	88	BSU04330	mutT	1	-	-	-	-
LB 253	+	488809	490589	1780	4.56	21	35	BSU04340	ydaP	1	488812 (sigB)	-	490598	490580
M9 278	+	488809	490589	1780	3.82	21	35	BSU04340	ydaP	1	488812 (sigB)	-	490598	490580
LB 254	-	489595	490739	1144	2.58	-	-	-	-	-	-	-	-	-
M9 279	-	490519	490629	110	4.61	-	-	-	-	-	-	-	-	490560
LB 255	-	490697	491113	416	4.31	70	80	BSU04359	ydzK	1	-	-	-	490689
M9 280	-	490719	491069	350	4.05	26	58	BSU04359	ydzK	1	-	-	-	490689
LB 256	-	491115	492719	1604	5.69	295	32	BSU04360	mntH	1	-	-	-	491119
M9 281	-	491115	492477	1362	3.52	53	32	BSU04360	mntH	1	-	492486 (SigA)	-	491119
M9 282	-	492655	493467	812	2.82	26	-1	BSU04380 BSU04370	ydaT ydaS	1 1	-	-	-	492610
LB 257	-	492677	493467	790	4.49	26	-23	BSU04380 BSU04370	ydaT ydaS	1 0.91	-	-	-	-
LB 258	+	493519	494397	878	3.78	40	20	BSU04390	ydbA	1	-	493518 (SigA*)	-	494409
M9 283	+	493519	494397	878	3.65	40	20	BSU04390	ydbA	1	-	493518 (SigA*)	-	494409
LB 259	+	494355	494529	174	2.66	-	-	-	-	-	-	-	-	-
M9 284	+	494355	494529	174	2.46	-	-	-	-	-	-	-	-	-
LB 260	+	494487	494947	460	6.19	19	70	BSU04400	gsiB	1	494480 (sigB)	494478 (SigB)	494955	494940
M9 285	+	494487	494859	372	7.86	19	-18	BSU04400	gsiB	0.95	494480 (sigB)	494478 (SigB)	-	-
M9 286	+	494817	494947	130	5.31	-	-	-	-	-	-	-	494955	494940
LB 261	+	494949	495717	768	3.48	60	14	BSU04410 BSU04420	ydbB ydbC	1 1	-	-	-	495731
M9 287	+	494993	495695	702	3.85	16	-8	BSU04410 BSU04420	ydbB ydbC	1 0.98	-	-	-	495702
LB 262	-	495713	496591	878	4.06	30	27	BSU04430	ydbD	1	496576 (sigB)	496588 (SigB)	-	495709
M9 288	-	495713	496591	878	3.73	30	27	BSU04430	ydbD	1	496576 (sigB)	496588 (SigB)	-	495709
LB 263	-	496587	497707	1120	3.74	9	59	BSU04440	dctB	1	-	-	-	-
M9 289	-	496609	497707	1098	2.83	9	37	BSU04440	dctB	1	-	-	-	-
LB 264	+	496989	500177	3188	3.68	779	132	BSU04450 BSU04460	dctS dctR	1 1	-	496995 (SigA*) | 496997 (SigA)	-	-
M9 290	+	496989	500595	3606	2.96	779	550	BSU04450 BSU04460	dctS dctR	1 1	-	496995 (SigA*) | 496997 (SigA)	-	-
LB 265	+	500135	501409	1274	5.28	31	-22	BSU04470	dctP	0.98	500125 (sigA)	-	-	501451
LB 266	+	501367	501475	108	4.91	-	-	-	-	-	-	-	501472	501457
LB 267	+	501543	504995	3452	4.92	36	-29	BSU04480 BSU04490 BSU04500 BSU04510	ydbI ydbJ ydbK ydbL	1 1 1 0.91	-	501471 (SigA*)	-	-
M9 291	+	501543	503917	2374	4.61	36	83	BSU04480 BSU04490	ydbI ydbJ	1 1	-	501471 (SigA*)	-	-
M9 292	+	503875	505017	1142	3.64	-21	-7	BSU04500 BSU04510	ydbK ydbL	0.97 0.98	-	-	-	505052
LB 268	+	504953	506337	1384	3.6	199	40	BSU04520	ydbM	1	-	-	-	506346
M9 293	+	504975	505171	196	2.43	-	-	-	-	-	-	-	-	-
M9 294	+	505129	506315	1186	3.96	23	18	BSU04520	ydbM	1	-	505118 (SigA*)	-	506318
LB 269	-	505541	506331	790	2.62	-	-	shd21_LB	-	1	-	-	-	-
M9 295	+	506273	507195	922	2.29	-	-	-	-	-	-	-	-	-
LB 270	-	506289	506661	372	5.97	160	33	BSU04530	ydbN	1	-	506664 (SigA)	-	506304
M9 296	-	506289	506661	372	4.53	160	33	BSU04530	ydbN	1	-	506664 (SigA)	-	506304
LB 271	-	506619	507145	526	2.46	-	-	shd22_LB	-	1	-	-	-	-
LB 272	+	506669	507195	526	3.24	-	-	-	-	-	-	-	-	-
LB 273	+	507153	509021	1868	6.66	-287	-291	BSU04540 BSU04560	ydbO ddl	0.67 0.73	-	507138 (SigX)	-	-
M9 297	+	507153	509329	2176	4.91	-287	17	BSU04540 BSU04560	ydbO ddl	0.67 1	-	507138 (SigX)	-	509344
LB 274	-	507675	508091	416	4.09	18	78	BSU04550	ydbP	1	-	-	-	507682
M9 298	-	507697	508091	394	4.07	18	56	BSU04550	ydbP	1	-	-	-	507682
LB 275	+	508979	511067	2088	5.6	405	310	BSU04570	murF	1	-	-	-	-
M9 299	+	509287	511067	1780	4.09	97	310	BSU04570	murF	1	-	-	-	-
LB 276	+	511025	512673	1648	7.35	132	32	BSU04580	cshA	1	-	511042 (SigA*) | 511043 (SigA)	-	512679
M9 300	+	511025	512673	1648	7.29	132	32	BSU04580	cshA	1	-	511042 (SigA*) | 511043 (SigA)	-	512679
LB 277	+	512631	512805	174	2.44	-	-	-	-	-	-	-	-	-
LB 278	+	512763	515005	2242	5.31	51	241	BSU04590 BSU04600	ydbS ydbT	1 1	512788 (sigW)	512789 (SigW) | 512789 (SigX)	-	514994
M9 301	+	512763	514983	2220	4.43	51	219	BSU04590 BSU04600	ydbS ydbT	1 1	512788 (sigW)	512789 (SigW) | 512789 (SigX)	-	514990
M9 302	-	514561	515659	1098	2.66	44	455	BSU04610	ydcA	1	515635 (sigE)	-	-	-
LB 279	-	515001	515637	636	2.76	22	15	BSU04610	ydcA	1	515635 (sigE)	-	-	515021
LB 280	+	515029	517293	2264	4.56	681	36	BSU04620 BSU04630	acpS ydcC	1 1	-	-	-	517284
M9 303	+	515029	516193	1164	3.6	681	118	BSU04620	acpS	1	-	-	-	-
M9 304	+	516151	516369	218	2.33	-	-	-	-	-	516116 (sigE)	516114 (SigE)	-	-
M9 305	+	516327	516853	526	4.08	-86	-404	BSU04630	ydcC	0.52	-	-	-	-
M9 306	+	516811	517293	482	3.2	-	-	-	-	-	-	-	-	517284
LB 281	+	517339	518657	1318	5.76	33	116	BSU04640	alrA	1	-	517342 (SigA)	-	-
M9 307	+	517339	518635	1296	4.94	33	94	BSU04640	alrA	1	-	517342 (SigA)	-	-
M9 308	-	518323	518585	262	2.62	-	-	-	-	-	-	-	-	-
M9 309	+	518593	519317	724	6.69	64	24	BSU04650 BSU04660	ndoAI ndoA	1 1	-	518608 (SigA*)	-	519324
LB 282	+	518615	522089	3474	5.69	42	63	BSU04650 BSU04660 BSU04670 BSU04680 BSU04690 BSU04700	ndoAI ndoA rsbRA rsbS rsbT rsbU	1 1 1 1 1 1	-	518608 (SigA*)	-	-
LB 283	-	519049	520147	1098	2.22	-	-	shd23_LB	-	1	-	520152 (SigF)	-	-
M9 310	-	519115	519553	438	3.22	-	-	-	-	-	-	-	-	-
M9 311	+	519363	521385	2022	5.67	45	378	BSU04670 BSU04680 BSU04690	rsbRA rsbS rsbT	1 1 1	519363 (sigA)	519365 (SigA*) | 519367 (SigA)	-	-
M9 312	+	521387	524267	2880	6.1	-368	18	BSU04700 BSU04710 BSU04720 BSU04730 BSU04740	rsbU rsbV rsbW sigB rsbX	0.63 1 1 1 1	-	-	524297	524268
LB 284	+	522047	522969	922	8.5	41	73	BSU04710 BSU04720	rsbV rsbW	1 1	522057 (sigB)	522054 (SigB)	-	-
LB 285	+	522927	524267	1340	7.59	-65	18	BSU04730 BSU04740	sigB rsbX	0.92 1	-	-	524297	524268
LB 286	+	524225	524289	64	2.95	-	-	-	-	-	-	-	524297	524282
LB 287	+	524291	525543	1252	3.63	201	-106	BSU04750 BSU04760 BSU04770	ydcF ydcG ydcH	1 1 0.76	-	524331 (SigA*)	-	-
M9 313	+	524775	525543	768	3.26	7	-106	BSU04760 BSU04770	ydcG ydcH	1 0.76	-	-	-	-
LB 288	+	525501	525763	262	2.33	-	-	-	-	-	-	-	-	-
M9 314	+	525699	527963	2264	3.62	44	61	BSU04780	ydcI	1	-	-	-	527923
LB 289	+	525721	527633	1912	4.37	22	-269	BSU04780	ydcI	0.88	-	-	-	-
LB 290	+	527591	528557	966	3.32	538	-24	BSU04790	ydcK	0.95	-	-	-	-
M9 315	+	527921	528667	746	4.07	208	86	BSU04790	ydcK	1	-	-	-	-
LB 291	+	528625	529437	812	5.21	79	15	BSU_tRNA_45 BSU_tRNA_46 BSU_tRNA_47 BSU_tRNA_48 BSU_tRNA_49 BSU_tRNA_50 BSU_tRNA_51	trnS-Asn trnS-Ser trnS-Glu trnS-Gln trnS-Lys trnS-Leu1 trnS-Leu2	1 1 1 1 1 1 1	-	528537 (SigA*)	-	529452
M9 316	+	528625	529459	834	5.91	79	37	BSU_tRNA_45 BSU_tRNA_46 BSU_tRNA_47 BSU_tRNA_48 BSU_tRNA_49 BSU_tRNA_50 BSU_tRNA_51	trnS-Asn trnS-Ser trnS-Glu trnS-Gln trnS-Lys trnS-Leu1 trnS-Leu2	1 1 1 1 1 1 1	-	528537 (SigA*)	-	529462
LB 292	+	529395	530075	680	2.97	-	-	-	-	-	-	-	-	-
LB 293	-	529433	531543	2110	3.28	30	72	BSU04820 BSU04810 BSU04800	immR immA ydcL	1 1 1	-	-	-	529429
M9 317	-	529433	531543	2110	4.47	30	72	BSU04820 BSU04810 BSU04800	immR immA ydcL	1 1 1	-	-	-	529429
M9 318	+	531749	533441	1692	2.28	38	139	BSU04830 BSU04839 BSU04840 BSU04850	sacV ydzL ydcO ydcP	1 1 1 1	-	531750 (SigA*) | 531752 (SigA)	-	533443
M9 319	-	532381	532621	240	3.1	-	-	shd24_M9	-	1	-	532637 (SigA)	-	-
LB 294	+	545587	545981	394	3.35	8	6	BSU04990	yddJ	1	-	545574 (SigA)	-	545993
M9 320	+	545587	545981	394	4.82	8	6	BSU04990	yddJ	1	-	545574 (SigA)	-	545993
LB 295	-	545977	546151	174	2.67	-	-	-	-	-	-	-	-	545938
M9 321	-	546043	547009	966	4.48	43	123	BSU05000	yddK	1	-	-	-	-
LB 296	-	546109	547009	900	4.16	43	57	BSU05000	yddK	1	-	-	-	-
LB 297	+	547039	548203	1164	2.23	267	-278	BSU05010	rapI	0.76	-	-	-	-
M9 322	+	547061	548203	1142	2.51	245	-278	BSU05010	rapI	0.76	-	-	-	-
LB 298	+	548161	548599	438	4.92	277	42	BSU05020	phrI	1	-	-	-	548610
M9 323	+	548161	548599	438	5.47	277	42	BSU05020	phrI	1	-	-	-	548610
LB 299	+	548667	549963	1296	3.39	43	312	BSU05030	yddM	1	-	-	-	549968
M9 324	+	548689	549831	1142	3.88	21	180	BSU05030	yddM	1	-	-	-	-
M9 325	+	549877	549963	86	3.84	-	-	-	-	-	-	-	-	549968
LB 300	-	550175	551229	1054	2.59	-30	65	BSU05040	yddN	0.97	-	-	-	550155
LB 301	+	551083	552005	922	3.66	436	76	BSU05050	lrpA	1	-	551086 (SigA*)	-	-
M9 326	+	551083	551565	482	2.73	-	-	-	-	-	-	551086 (SigA*)	-	-
M9 327	+	551523	552005	482	3.47	-4	76	BSU05050	lrpA	0.99	-	-	-	-
LB 302	+	552601	553215	614	3.33	15	57	BSU05070	yddQ	1	-	-	-	553254
M9 328	+	552601	553215	614	2.31	15	57	BSU05070	yddQ	1	-	-	-	553254
LB 303	+	553679	554139	460	3.01	32	-336	BSU05080	yddR	0.56	-	-	-	-
LB 304	+	554097	556515	2418	2.24	572	536	BSU05090	yddS	1	-	-	-	-
M9 329	+	556451	557483	1032	4.46	111	34	BSU05099 BSU05100	ydzM yddT	1 1	-	556452 (SigD)	-	557486
LB 305	+	556473	557461	988	3.75	89	12	BSU05099 BSU05100	ydzM yddT	1 1	-	556452 (SigD)	-	557486
LB 306	+	557837	559418	1581	5.28	36	-46	BSU05109 BSU05110 BSU05120	ydzN ydeA cspC	1 1 0.77	-	-	-	-
M9 330	+	557837	558098	261	4.46	36	40	BSU05109	ydzN	1	-	-	-	558105
M9 331	+	558056	559198	1142	2.58	352	197	BSU05110	ydeA	1	-	-	-	-
M9 332	+	559156	559396	240	7.11	108	-68	BSU05120	cspC	0.66	-	559152 (SigA*) | 559154 (SigA) | 559154 (SigK)	-	-
M9 333	+	559354	559506	152	3.67	-	-	-	-	-	-	-	-	559506
LB 307	+	559376	560144	768	2.58	-	-	-	-	-	-	-	-	-
LB 308	-	559634	560644	1010	3.51	32	517	BSU05130	ydeB	1	-	560673 (SigA)	-	-
M9 334	-	559634	560622	988	3.69	10	517	BSU05130	ydeB	1	-	560673 (SigA)	-	-
LB 309	+	560674	561156	482	2.73	-	-	-	-	-	-	560698 (SigA*)	-	561163
LB 310	-	561196	562448	1252	2.38	59	-16	BSU05150 BSU05140	ydeC ydzE	1 0.93	-	-	-	561148
LB 311	+	562478	563554	1076	2.72	24	93	BSU05160	ydeD	1	-	-	-	563565
LB 312	-	563792	564582	790	2.52	96	-178	BSU05170	ydeE	0.8	-	-	-	-
LB 313	+	564678	566084	1406	2.84	35	-17	BSU05180	ydeF	0.99	-	564696 (SigA*)	-	-
M9 335	+	564678	566084	1406	2.26	35	-17	BSU05180	ydeF	0.99	-	564696 (SigA*)	-	-
LB 314	+	566174	567668	1494	2.57	37	165	BSU05190	ydeG	1	-	566163 (SigA*)	-	-
M9 336	+	567560	568174	614	3.82	102	66	BSU05200	ydeH	1	-	-	-	568178
LB 315	+	567626	568174	548	3.9	36	66	BSU05200	ydeH	1	-	-	-	568178
M9 337	+	568220	569626	1406	2.27	125	688	BSU05210	ydeI	1	-	-	-	-
LB 316	+	568242	569032	790	3.11	103	94	BSU05210	ydeI	1	-	-	-	569025
LB 317	-	568984	569994	1010	3.04	45	306	BSU05220	ydeJ	1	-	-	-	568966
M9 338	-	569006	569994	988	3.18	45	284	BSU05220	ydeJ	1	-	-	-	569006
LB 318	+	571322	573432	2110	3.52	67	33	BSU05240 BSU05250	ydeL ydeM	1 1	-	-	-	573424
M9 339	+	572950	573366	416	4.61	24	-33	BSU05250	ydeM	0.92	-	-	-	573403
M9 340	+	573324	574708	1384	3.24	-	-	-	-	-	-	-	-	-
M9 341	-	573406	574460	1054	3.1	25	46	BSU05270 BSU05260	ydzF ydeN	1 1	-	-	-	573408
LB 319	-	573428	574460	1032	3.1	25	24	BSU05270 BSU05260	ydzF ydeN	1 1	-	-	-	573408
LB 320	+	573434	575698	2264	3.88	1256	136	BSU05280	ydeO	1	-	-	-	575698
M9 342	+	574666	575698	1032	4.48	24	136	BSU05280	ydeO	1	-	-	-	575698
LB 321	-	575672	576154	482	2.89	56	40	BSU05290	ydeP	1	-	-	-	575673
M9 343	-	575672	576154	482	3.51	56	40	BSU05290	ydeP	1	-	-	-	575673
LB 322	+	578296	579262	966	3.59	41	30	BSU05320 BSU05329	ydeS ydzO	1 1	-	578306 (SigA*)	-	579253
M9 344	+	578318	579262	944	3.49	19	30	BSU05320 BSU05329	ydeS ydzO	1 1	-	578306 (SigA*)	-	579253
LB 323	+	579396	581242	1846	3.99	145	46	BSU05330 BSU05340	aseR ydfA	1 1	-	579380 (SigA*)	-	-
M9 345	+	579396	581220	1824	2.59	145	24	BSU05330 BSU05340	aseR ydfA	1 1	-	579380 (SigA*)	-	-
LB 324	+	581200	581528	328	3.16	28	74	BSU05343 BSU05344	ydzS ydzS	1 1	-	-	-	-
LB 325	+	581486	582474	988	2.2	208	-5	BSU05350	ydfB	0.99	-	-	-	582506
LB 326	+	583510	585884	2374	2.22	79	847	BSU05370	ydfD	1	-	-	-	-
LB 327	-	585330	585812	482	2.4	34	-175	BSU05380	ydfE	0.72	-	-	-	-
M9 346	-	585330	585812	482	2.38	34	-175	BSU05380	ydfE	0.72	-	-	-	-
LB 328	+	585842	586610	768	4.32	26	62	BSU05390	ydfF	1	-	-	-	586621
M9 347	+	585842	586610	768	3.82	26	62	BSU05390	ydfF	1	-	-	-	586621
LB 329	-	586584	587110	526	3.69	39	44	BSU05400	ydfG	1	-	-	-	-
M9 348	-	586584	586846	262	2.84	-	-	-	-	-	-	-	-	-
M9 349	-	586804	587110	306	3.78	39	-176	BSU05400	ydfG	0.6	-	-	-	-
LB 330	+	587470	588766	1296	3.16	274	-201	BSU05410	ydfH	0.84	-	-	-	-
M9 350	+	587668	588744	1076	2.65	76	-223	BSU05410	ydfH	0.82	-	-	-	-
M9 351	+	588702	589228	526	3.77	-	-	-	-	-	-	-	-	-
LB 331	+	588724	589250	526	3.91	-	-	-	-	-	-	-	-	-
M9 352	+	589186	589646	460	2.47	-226	45	BSU05420	ydfI	0.65	-	-	-	589646
LB 332	+	589208	589624	416	2.71	-248	23	BSU05420	ydfI	0.61	-	-	-	589646
LB 333	-	591886	592258	372	2.2	-	-	-	-	-	-	-	-	591900
LB 334	+	591936	592220	284	2.52	-	-	ncr9_LB	ncr9_LB	1	-	-	-	592233
LB 335	-	592216	593292	1076	3.81	87	87	BSU05440	nap	1	-	593281 (SigA)	-	592211
M9 353	-	592216	593292	1076	3.31	87	87	BSU05440	nap	1	-	593281 (SigA)	-	592211
M9 354	-	594130	595030	900	2.66	32	56	BSU05460	ydfL	1	-	-	-	594138
LB 336	-	594262	595030	768	2.66	32	-76	BSU05460	ydfL	0.91	-	-	-	-
LB 337	-	595098	596086	988	2.25	84	11	BSU05470	ydfM	1	-	-	-	595088
M9 355	-	595098	596086	988	3.07	84	11	BSU05470	ydfM	1	-	-	-	595088
M9 356	+	596336	598556	2220	3.55	142	13	BSU05480 BSU05490 BSU05500	ydfN ydfO ydfP	1 1 1	596321 (sigA)	596321 (SigA*)	-	598587
LB 338	+	596600	598512	1912	2.22	-122	-31	BSU05480 BSU05490 BSU05500	ydfN ydfO ydfP	0.8 1 0.92	-	-	-	-
M9 357	-	600202	600288	86	3.31	-	-	-	-	-	-	600254 (SigE)	-	-
LB 339	+	602980	604298	1318	5.21	32	358	BSU05580 BSU05590	ydgC ydgD	1 1	-	-	-	-
M9 358	+	602980	604408	1428	4.46	32	-168	BSU05580 BSU05590 BSU05600	ydgC ydgD ydgE	1 1 0.65	-	-	-	-
LB 340	+	604256	604694	438	3.21	-153	118	BSU05600	ydgE	0.68	-	-	-	604700
M9 359	+	604366	605288	922	2.47	-	-	-	-	-	-	-	-	-
LB 341	+	604652	605288	636	2.24	-	-	shd25_LB	-	1	-	-	-	-
M9 360	-	604668	606470	1802	2.3	91	68	BSU05610	vmlR	1	-	-	-	604683
LB 342	-	604690	606448	1758	2.71	69	46	BSU05610	vmlR	1	-	-	-	604691
LB 343	-	606406	606602	196	3.91	-	-	ncr10_LB	ncr10_LB	1	-	606603 (SigA)	-	606414
M9 361	-	606428	606602	174	4.4	-	-	ncr10_M9	ncr10_M9	1	-	606603 (SigA)	-	606414
LB 344	-	606670	608120	1450	4.1	45	29	BSU05620	ydgF	1	-	-	-	606663
M9 362	-	606670	608120	1450	4.07	45	29	BSU05620	ydgF	1	-	-	-	606663
LB 345	-	608209	608779	570	3.9	15	37	BSU05630	dinB	1	-	-	-	608220
M9 363	-	608231	608779	548	4.08	15	15	BSU05630	dinB	1	-	-	-	608220
LB 346	+	608897	612195	3298	3.23	36	150	BSU05640 BSU05650	ydgG ydgH	1 1	-	608883 (SigA*) | 608885 (SigA)	-	612193
M9 364	+	608919	611755	2836	2.53	14	-290	BSU05640 BSU05650	ydgG ydgH	1 0.89	-	608883 (SigA*) | 608885 (SigA)	-	-
M9 365	-	612169	613311	1142	2.72	-19	22	BSU05670 BSU05660	ydgJ ydgI	0.96 1	-	-	-	612160
LB 347	-	612213	613333	1120	3.38	3	-22	BSU05670 BSU05660	ydgJ ydgI	1 0.97	-	-	-	612187
LB 348	+	613561	614087	526	3.63	-	-	-	-	-	-	-	-	-
M9 366	+	613561	613999	438	3.33	-	-	-	-	-	-	-	-	-
M9 367	+	613957	614879	922	2.34	-316	30	BSU05680	ydgK	0.74	-	-	-	614878
LB 349	+	614045	614879	834	2.64	-404	30	BSU05680	ydgK	0.67	-	-	-	614878
LB 350	-	614962	615752	790	2.22	130	-77	BSU05690	ydhB	0.9	-	-	-	-
LB 351	+	615826	616594	768	3.9	45	49	BSU05700	ydhC	1	-	-	-	616586
M9 368	+	615848	616308	460	4.11	23	-237	BSU05700	ydhC	0.65	-	-	-	-
M9 369	+	616266	616528	262	2.41	-	-	-	-	-	-	-	-	-
LB 352	+	618049	618332	283	3.11	-	-	-	-	-	-	-	-	-
LB 353	+	618290	619300	1010	2.32	-195	18	BSU05720	ydhE	0.84	-	-	-	619312
LB 354	+	621568	621764	196	2.38	-	-	-	-	-	-	-	-	-
M9 370	+	621656	622248	592	3.57	191	30	BSU05750	ydhG	1	-	-	-	-
LB 355	+	621722	622248	526	4.14	125	30	BSU05750	ydhG	1	-	-	-	-
LB 356	+	622206	623237	1031	2.24	-	-	-	-	-	-	-	-	623280
M9 371	-	622221	623319	1098	2.98	29	72	BSU05770 BSU05760	ydhI ydhH	1 1	-	-	-	622226
LB 357	-	622243	623319	1076	2.8	29	50	BSU05770 BSU05760	ydhI ydhH	1 1	-	-	-	622226
M9 372	+	623173	623985	812	2.86	200	-365	BSU05780	ydhJ	0.63	-	623120 (SigX)	-	-
LB 358	+	623195	624469	1274	2.62	178	119	BSU05780	ydhJ	1	-	-	-	-
M9 373	+	623943	624513	570	2.35	-	-	-	-	-	-	-	-	-
LB 359	+	624427	625129	702	5.1	65	20	BSU05790	ydhK	1	-	624411 (SigB)	-	625136
M9 374	+	624471	625129	658	5.39	21	20	BSU05790	ydhK	1	-	624411 (SigB)	-	625136
LB 360	-	625103	626311	1208	4.09	20	22	BSU05800	pbuE	1	-	-	-	625117
LB 361	-	626335	626465	130	3.88	-	-	BSU_misc_RNA_8 ncr11_LB	BSU_misc_RNA_8 ncr11_LB	1 1	-	-	-	626333
M9 375	-	626357	626443	86	3.24	-	-	ncr11_M9 BSU_misc_RNA_8	ncr11_M9 BSU_misc_RNA_8	1 0.86	-	-	-	626333
LB 362	+	626605	633863	7258	4.24	17	1	BSU05810 BSU05820 BSU05830 BSU05840 BSU05850 BSU05860 BSU05870 BSU05880	gmuB gmuA gmuC gmuD gmuR gmuE gmuF gmuG	1 1 1 1 1 1 1 1	-	626591 (SigA*) | 626615 (SigA*)	-	633885
M9 376	+	630125	631069	944	2.49	45	186	BSU05850	gmuR	1	-	-	-	-
LB 363	+	634921	643389	8468	7.05	189	124	BSU_tRNA_79 BSU_tRNA_80 BSU_rRNA_30 BSU_rRNA_12 BSU_rRNA_13 BSU_tRNA_21 BSU_tRNA_22 BSU05900 BSU05910 BSU05920 BSU05930	trnE-Arg trnE-Gly rrnE-16S rrnE-23S rrnE-5S trnE-Met trnE-Asp thiL ydiB ydiC rimI	1 1 1 1 1 1 1 1 1 1 1	-	634932 (SigA*)	-	-
M9 377	+	634921	644291	9370	6.23	189	-7	BSU_tRNA_79 BSU_tRNA_80 BSU_rRNA_30 BSU_rRNA_12 BSU_rRNA_13 BSU_tRNA_21 BSU_tRNA_22 BSU05900 BSU05910 BSU05920 BSU05930 BSU05940	trnE-Arg trnE-Gly rrnE-16S rrnE-23S rrnE-5S trnE-Met trnE-Asp thiL ydiB ydiC rimI gcp	1 1 1 1 1 1 1 1 1 1 1 0.99	-	634932 (SigA*)	-	644309
LB 364	-	636895	637069	174	2.33	-	-	-	-	-	-	-	-	-
M9 378	-	636917	637091	174	2.33	-	-	-	-	-	-	-	-	-
LB 365	-	640041	640127	86	3.25	-	-	-	-	-	-	-	-	-
M9 379	-	640041	640127	86	3.18	-	-	-	-	-	-	-	-	-
LB 366	+	643347	644269	922	5.29	-89	-29	BSU05940	gcp	0.89	-	-	-	644309
LB 367	+	644227	644511	284	2.28	-	-	-	-	-	-	-	-	644518
LB 368	-	644507	646485	1978	3.66	29	21	BSU05950	ydiF	1	-	-	-	644499
M9 380	-	644507	646463	1956	3.71	7	21	BSU05950	ydiF	1	-	-	-	644499
LB 369	+	646229	648735	2506	4.31	353	31	BSU05960 BSU05970 BSU05980 BSU05990	moaC rex tatAY tatCY	1 1 1 1	-	-	-	648735
M9 381	+	646229	646513	284	2.8	-	-	shd26_M9	-	1	-	-	-	-
M9 382	+	646471	648735	2264	4.54	111	31	BSU05960 BSU05970 BSU05980 BSU05990	moaC rex tatAY tatCY	1 1 1 1	-	646414 (SigA) | 646487 (SigA)	-	648735
LB 370	-	648709	649697	988	4.12	33	33	BSU06010 BSU06000	ydiL ydiK	1 1	-	-	-	648711
M9 383	-	648709	649719	1010	4.91	55	33	BSU06010 BSU06000	ydiL ydiK	1 1	-	-	-	648711
LB 371	-	649655	649829	174	2.21	-	-	-	-	-	-	-	-	-
M9 384	-	649677	649829	152	2.87	-	-	-	-	-	-	-	-	-
LB 372	+	649683	655312	5629	5.54	220	620	BSU06020 BSU06030 BSU06040 BSU06048 BSU06049	groES groEL ydiM ydzU ydzV	1 1 1 1 1	-	-	-	-
M9 385	+	649705	649879	174	2.92	-	-	-	-	-	-	-	-	-
M9 386	+	649837	651969	2132	7.01	66	101	BSU06020 BSU06030	groES groEL	1 1	649838 (sigA)	649877 (SigA*)	-	651981
M9 387	+	651927	655224	3297	2.83	1505	532	BSU06040 BSU06048 BSU06049	ydiM ydzU ydzV	1 1 1	-	-	-	-
M9 388	-	652009	652205	196	3.31	-40	-32	BSU06034 BSU06033	ydzT ydzT	0.75 0.7	-	-	-	-
M9 389	+	655182	657754	2572	4.98	41	57	BSU06060 BSU06070	ydiO ydiP	1 1	-	655160 (SigA*) | 655162 (SigA)	657770	657755
LB 373	+	655270	657754	2484	5.16	-47	57	BSU06060 BSU06070	ydiO ydiP	0.96 1	-	-	657770	657755
M9 390	-	657728	657924	196	4.4	-	-	-	-	-	-	-	-	657731
LB 374	-	657750	657924	174	3.26	-	-	-	-	-	-	-	-	657756
M9 391	-	658036	659530	1494	4.17	309	25	BSU06083 BSU06079 BSU06078 BSU06077 BSU06076 BSU06074	ydzW ydzW ydzW ydzW ydzW ydzW	1 1 1 1 1 1	-	659543 (SigA)	-	-
LB 375	-	658058	659552	1494	3.72	-	3	ncr12_LB BSU06083 BSU06079 BSU06078 BSU06077 BSU06076 BSU06074	ncr12_LB ydzW ydzW ydzW ydzW ydzW ydzW	1 1 1 1 1 1 1	-	659543 (SigA)	-	-
LB 376	+	658504	659030	526	2.8	-	-	shd27_LB	-	1	-	-	-	-
M9 392	+	658504	658920	416	3.35	-	-	shd27_M9	-	1	-	-	-	-
LB 377	+	659582	663276	3694	5.51	41	249	BSU06090 BSU06100 BSU06110	ydiR ydiS ydjA	1 1 1	-	-	-	663247
M9 393	+	659626	663298	3672	4.58	-3	271	BSU06090 BSU06100 BSU06110	ydiR ydiS ydjA	1 1 1	-	-	-	663322
LB 378	+	663344	664596	1252	4.01	-	-73	ncr13_LB BSU06120 BSU06130	ncr13_LB ydjB ydjC	1 1 0.79	-	-	-	-
M9 394	+	663344	663562	218	3.94	-	-	ncr13_M9	ncr13_M9	1	-	-	-	-
M9 395	+	663520	664574	1054	2.35	81	-95	BSU06120 BSU06130	ydjB ydjC	1 0.73	-	663440 (SigA*)	-	-
LB 379	-	664746	667296	2550	3.64	32	29	BSU06140	gutR	1	-	-	-	-
M9 396	-	664746	665866	1120	3.41	-	-	-	-	-	-	-	-	-
M9 397	-	665824	667296	1472	2.64	32	-1049	BSU06140	gutR	0.58	-	-	-	-
LB 380	+	667392	668248	856	2.63	74	-279	BSU06150	gutB	0.74	667403 (sigA)	667402 (SigA*)	-	-
LB 381	+	668206	670096	1890	2.21	395	104	BSU06160	gutP	1	-	-	-	-
LB 382	+	670054	670778	724	4.96	33	-271	BSU06170	ydjE	0.72	-	670044 (SigA*)	-	-
M9 398	+	670054	671064	1010	4.55	33	15	BSU06170	ydjE	1	-	670044 (SigA*)	-	671095
LB 383	+	670736	671064	328	2.94	-	-	-	-	-	-	-	-	671095
M9 399	-	670774	671146	372	2.72	-	-	shd28_M9	-	1	-	-	-	-
LB 384	+	671198	673946	2748	6.13	47	163	BSU06180 BSU06190 BSU06200	pspA ydjG ydjH	1 1 1	671210 (sigW)	671210 (SigW) | 671210 (SigX)	-	673951
M9 400	+	671198	671966	768	6.11	47	38	BSU06180	pspA	1	671210 (sigW)	671210 (SigW) | 671210 (SigX)	-	671963
M9 401	+	671968	674760	2792	6.01	26	-25	BSU06190 BSU06200 BSU06210	ydjG ydjH ydjI	1 1 0.97	-	-	-	-
LB 385	+	673904	674804	900	5.02	-90	19	BSU06210	ydjI	0.91	-	-	674842	674827
M9 402	+	674718	674826	108	3.31	-	-	-	-	-	-	-	674842	674827
LB 386	-	674888	675898	1010	2.41	41	-56	BSU06220	ydjJ	0.95	-	675894 (SigB) | 675909 (SigX)	-	674844
LB 387	-	677858	679220	1362	6.82	-	53	ncr14_LB BSU06240	ncr14_LB bdhA	1 1	-	-	-	677873
M9 403	-	677880	679220	1340	6.82	-	31	ncr14_M9 BSU06240	ncr14_M9 bdhA	1 1	-	-	-	677873
LB 388	-	679178	679242	64	2.88	-	-	-	-	-	-	-	-	-
LB 389	+	679228	680238	1010	4.03	162	477	BSU06250	ydjM	1	-	-	-	-
M9 404	+	679228	679402	174	3.23	-	-	-	-	-	-	-	-	-
M9 405	+	679360	680898	1538	4.4	30	25	BSU06250 BSU06260	ydjM ydjN	1 1	-	-	-	680901
LB 390	+	680196	680898	702	3.39	-369	25	BSU06260	ydjN	0.65	-	-	-	680901
M9 406	-	681114	683378	2264	5.07	14	141	BSU06290 BSU06280 BSU06270	yeaA ydjP ydjO	1 1 1	683378 (sigW)	683387 (SigW) | 683387 (SigX)	-	681115
LB 391	-	681158	683400	2242	5.08	36	97	BSU06290 BSU06280 BSU06270	yeaA ydjP ydjO	1 1 1	683378 (sigW)	683387 (SigW) | 683387 (SigX)	-	681115
M9 407	-	685118	686590	1472	5.67	26	37	BSU06310	gabP	1	686580 (sigA) | 686590 (sigA)	-	-	685120
M9 408	+	686884	687850	966	3.73	78	16	BSU06320	yeaB	1	-	-	-	687876
LB 392	+	686928	687806	878	2.97	34	-28	BSU06320	yeaB	0.97	-	-	-	-
M9 409	+	688137	692207	4070	4.32	47	-370	BSU06330 BSU06340 BSU06350	yeaC yeaD yebA	1 1 0.83	-	688162 (SigA*)	-	-
LB 393	+	688159	692668	4509	4.41	25	91	BSU06330 BSU06340 BSU06350	yeaC yeaD yebA	1 1 1	-	688162 (SigA*)	-	-
M9 410	+	692165	694318	2153	4.87	575	37	BSU06360	guaA	1	-	-	-	694330
LB 394	+	692626	694318	1692	6.77	114	37	BSU06360	guaA	1	692610 (sigA)	692609 (SigA*)	-	694330
LB 395	+	694276	694472	196	2.41	-	-	-	-	-	-	-	-	-
LB 396	+	694430	696013	1583	6.08	-	29	BSU_misc_RNA_9 ncr15_LB BSU06370	BSU_misc_RNA_9 ncr15_LB pbuG	0.95 1 1	-	694425 (SigA*) | 694427 (SigA)	-	696015
M9 411	+	694430	696013	1583	4.6	-	29	BSU_misc_RNA_9 ncr15_M9 BSU06370	BSU_misc_RNA_9 ncr15_M9 pbuG	0.95 1 1	-	694425 (SigA*) | 694427 (SigA)	-	696015
LB 397	+	696057	697034	977	4.23	138	36	BSU06380	yebC	1	-	-	-	697024
M9 412	+	696079	697034	955	3.83	116	36	BSU06380	yebC	1	-	-	-	697024
M9 413	-	697292	698368	1076	2.29	-	-	shd29_M9	-	1	-	-	-	-
LB 398	+	697408	698418	1010	3.65	130	129	BSU06400 BSU06410	yebE yebG	1 1	-	-	-	-
M9 414	+	698002	698330	328	3.58	90	41	BSU06410	yebG	1	-	-	-	-
M9 415	+	698354	710082	11728	6.7	15	-50	BSU_misc_RNA_10 BSU06420 BSU06430 BSU06440 BSU06450 BSU06460 BSU06470 BSU06480 BSU06490 BSU06500 BSU06510 BSU06520	BSU_misc_RNA_10 purE purK purB purC purS purQ purL purF purM purN purH	1 1 1 1 1 1 1 1 1 1 1 0.97	698371 (sigA)	698372 (SigA*) | 698374 (SigA) | 698318 (SigA)	-	-
LB 399	+	698376	706716	8340	5.28	-7	-155	BSU_misc_RNA_10 BSU06420 BSU06430 BSU06440 BSU06450 BSU06460 BSU06470 BSU06480 BSU06490	BSU_misc_RNA_10 purE purK purB purC purS purQ purL purF	0.93 1 1 1 1 1 1 1 0.89	698371 (sigA)	698372 (SigA*) | 698374 (SigA) | 698318 (SigA)	-	-
LB 400	+	706696	711402	4706	4.28	277	-14	BSU06500 BSU06510 BSU06520 BSU06530	purM purN purH purD	1 1 1 0.99	-	-	-	711445
M9 416	+	710040	711446	1406	6.83	108	30	BSU06530	purD	1	-	-	711460	711445
M9 417	-	711442	711945	503	3.39	70	14	BSU06540	yezC	1	-	-	-	711446
LB 401	-	711486	711945	459	2.67	70	-30	BSU06540	yezC	0.93	-	-	-	711446
LB 402	+	713625	715449	1824	4.7	39	43	BSU06560	yerA	1	-	713639 (SigA*)	-	-
M9 418	+	713647	714041	394	4.86	-	-	-	-	-	-	713639 (SigA*)	-	-
M9 419	+	713999	715449	1450	2.29	-335	43	BSU06560	yerA	0.81	-	-	-	-
M9 420	-	715049	715399	350	2.71	-	-	shd30_M9	-	1	-	-	-	-
LB 403	+	715407	716769	1362	4.88	26	24	BSU06570 BSU06580	yerB yerC	1 1	-	-	-	716774
M9 421	+	715407	716769	1362	5.85	26	24	BSU06570 BSU06580	yerB yerC	1 1	-	-	-	716774
LB 404	-	716765	717357	592	2.54	-	-	-	-	-	-	-	-	716757
M9 422	-	716765	716983	218	2.82	-	-	-	-	-	-	-	-	716757
M9 423	-	717293	718589	1296	2.81	232	-513	BSU06590	yerD	0.67	-	-	-	-
LB 405	-	717315	718369	1054	3.92	12	-535	BSU06590	yerD	0.66	-	-	-	-
LB 406	+	718575	722643	4068	5.85	47	-976	BSU06600 BSU06610 BSU06620	pcrB pcrA ligA	1 1 0.51	-	718591 (SigA*) | 718593 (SigA)	-	-
M9 424	+	718575	724777	6202	5.37	47	-48	BSU06600 BSU06610 BSU06620 BSU06630	pcrB pcrA ligA yerH	1 1 1 0.96	-	718591 (SigA*) | 718593 (SigA)	-	-
LB 407	+	722601	724755	2154	6.28	1034	-70	BSU06630	yerH	0.94	-	-	-	-
LB 408	+	724713	724865	152	3.24	-	-	-	-	-	-	-	-	724857
M9 425	+	724735	724931	196	2.63	-	-	-	-	-	-	-	-	-
LB 409	+	724889	726031	1142	4.76	98	34	BSU06640	yerI	1	-	724890 (SigB)	-	726032
M9 426	+	724889	726031	1142	5.57	98	34	BSU06640	yerI	1	-	724890 (SigB)	-	726032
M9 427	-	726005	726773	768	3.4	40	30	BSU06650	sapB	1	-	-	-	726007
LB 410	-	726049	726421	372	2.58	-312	-14	BSU06650	sapB	0.53	-	-	-	726007
LB 411	-	726379	727059	680	3.34	-	-	-	-	-	-	-	-	-
M9 428	-	726797	728445	1648	5.13	127	43	BSU06660	opuE	1	728425 (sigA) | 728430 (sigB)	-	-	726810
LB 412	-	727017	728445	1428	4.57	127	-177	BSU06660	opuE	0.88	728425 (sigA) | 728430 (sigB)	-	-	-
M9 429	-	728403	728687	284	2.52	-	-	-	-	-	-	-	-	728404
LB 413	+	728607	731971	3364	6.94	125	32	BSU06670 BSU06680 BSU06690	gatC gatA gatB	1 1 1	-	728617 (SigA*) | 728555 (SigG)	-	731964
M9 430	+	728607	731971	3364	6.75	125	32	BSU06670 BSU06680 BSU06690	gatC gatA gatB	1 1 1	-	728617 (SigA*) | 728555 (SigG)	-	731964
LB 414	-	731945	732911	966	3.41	88	9	BSU06700	yerO	1	-	-	-	731947
M9 431	-	731945	732911	966	3.94	88	9	BSU06700	yerO	1	-	-	-	731947
LB 415	+	732919	735469	2550	5.95	36	-644	BSU06710	swrC	0.8	-	-	-	-
M9 432	+	732919	735513	2594	6.13	36	-600	BSU06710	swrC	0.81	-	-	-	-
LB 416	+	735427	736151	724	4.26	-	-	-	-	-	-	-	-	736142
M9 433	+	735471	736151	680	4.81	-	-	-	-	-	-	-	-	736142
LB 417	+	736109	736437	328	2.75	-	-	-	-	-	-	-	-	-
LB 418	+	736395	737405	1010	5.62	41	58	BSU06720	dagK	1	-	736387 (SigA*)	-	737411
M9 434	+	736395	737383	988	4.74	41	36	BSU06720	dagK	1	-	736387 (SigA*)	-	737411
M9 435	+	737341	737559	218	2.33	-	-	-	-	-	-	-	-	737568
LB 419	+	737407	739121	1714	4.87	196	139	BSU06730	yefA	1	-	-	-	-
M9 436	+	737517	739077	1560	3.75	86	95	BSU06730	yefA	1	-	-	-	-
LB 420	+	739079	739583	504	3.29	-	-	-	-	-	-	-	-	-
LB 421	+	739541	742311	2770	4.1	337	-616	BSU06750 BSU06760	yefC yeeA	1 0.77	-	-	-	-
M9 437	+	739981	742355	2374	2.59	-103	-572	BSU06750 BSU06760	yefC yeeA	0.69 0.78	-	-	-	-
LB 422	+	742269	746318	4049	4.62	670	319	BSU06770 BSU06780	yeeB yeeC	1 1	-	742241 (SigA*)	-	-
M9 438	+	742313	746406	4093	3.87	626	407	BSU06770 BSU06780	yeeB yeeC	1 1	-	742241 (SigA*)	-	-
M9 439	-	746028	746972	944	2.22	133	233	BSU06800 BSU06790	yezA yeeD	1 1	-	-	-	-
LB 423	+	746276	747066	790	3.55	-	-	shd31_LB	-	1	-	-	-	747070
M9 440	+	746364	746978	614	2.85	-	-	shd31_M9	-	1	-	-	-	-
LB 424	-	747040	748007	967	4.18	473	39	BSU06811	yezG	1	-	-	-	747045
M9 441	-	747062	749591	2529	4.11	28	17	BSU06812 BSU06811	yeeF yezG	1 1	-	-	-	747045
LB 425	-	747965	749591	1626	3.12	28	-411	BSU06812	yeeF	0.8	-	-	-	-
M9 442	+	750920	752258	1338	4.98	39	6	BSU06830 BSU06839	rapH phrH	1 1	750929 (sigA)	750881 (SigA*) | 750933 (SigA*)	-	752255
LB 426	+	750942	752258	1316	3.48	17	6	BSU06830 BSU06839	rapH phrH	1 1	750929 (sigA)	750881 (SigA*) | 750933 (SigA*)	-	752255
LB 427	+	752216	752411	195	2.79	-	-	-	-	-	-	-	-	-
M9 443	+	752282	753159	877	5.24	130	28	BSU06840	yeeI	1	-	-	-	753157
LB 428	+	752369	753159	790	6.59	43	28	BSU06840	yeeI	1	-	-	-	753157
LB 429	+	753117	753731	614	3.06	148	29	BSU06850	yeeK	1	-	-	-	753746
M9 444	+	753117	753731	614	2.28	148	29	BSU06850	yeeK	1	-	-	-	753746
M9 445	-	753243	753505	262	2.88	-	-	shd32_M9	-	1	-	-	-	-
LB 430	+	753799	754699	900	4.42	18	298	BSU06860	yezE	1	-	-	-	-
M9 446	+	753799	754435	636	4.04	18	34	BSU06860	yezE	1	-	-	-	-
LB 431	+	754657	755447	790	2.36	-177	-333	BSU06870 BSU06880	yesE yesF	0.6 0.61	-	-	-	-
LB 432	+	757077	757669	592	3.82	34	16	BSU06920	yesJ	1	-	-	-	757671
M9 447	+	757077	757669	592	4.09	34	16	BSU06920	yesJ	1	-	-	-	757671
LB 433	-	783537	785119	1582	2.95	-	-	shd33_LB	-	1	-	-	-	-
LB 434	+	784335	785125	790	2.49	46	49	BSU07140	yetF	1	-	784365 (SigW)	-	785109
M9 448	-	784373	785141	768	2.84	-	-	-	-	-	-	-	-	-
LB 435	-	785077	785933	856	5.56	28	36	BSU07160 BSU07150	yetH yetG	1 1	-	-	-	785090
M9 449	-	785099	785471	372	6.62	32	14	BSU07150	yetG	1	-	785464 (SigA)	-	785090
M9 450	-	785517	785933	416	4.49	28	26	BSU07160	yetH	1	-	-	-	785508
LB 436	+	786667	787589	922	4.87	22	29	BSU07170 BSU07180	yetI yetI	1 1	-	786663 (SigA)	-	787606
M9 451	+	786667	787589	922	3.59	22	29	BSU07170 BSU07180	yetI yetI	1 1	-	786663 (SigA)	-	787606
LB 437	+	787679	789613	1934	4.51	36	-15	BSU07190 BSU07200 BSU07210	yezD yetJ yetK	1 1 0.98	-	787668 (SigA*) | 787669 (SigA)	-	789647
M9 452	+	787679	789613	1934	4.9	36	-15	BSU07190 BSU07200 BSU07210	yezD yetJ yetK	1 1 0.98	-	787668 (SigA*) | 787669 (SigA)	-	789647
M9 453	-	789235	790179	944	2.39	24	417	BSU07220	yetL	1	-	-	-	-
LB 438	-	789609	790179	570	2.59	24	43	BSU07220	yetL	1	-	-	-	789624
LB 439	-	791435	792577	1142	3.53	45	27	BSU07240	yetN	1	-	-	-	791437
M9 454	-	791435	792577	1142	2.43	45	27	BSU07240	yetN	1	-	-	-	791437
LB 440	+	796017	798281	2264	6.08	297	48	BSU07260	ltaSA	1	-	-	798294	798279
M9 455	+	796039	798281	2242	5.2	275	48	BSU07260	ltaSA	1	-	-	798294	798279
LB 441	-	803271	804567	1296	4.22	21	46	BSU07320	yfnC	1	-	-	803225	803260
M9 456	-	803271	804567	1296	4.49	21	46	BSU07320	yfnC	1	-	-	803225	803260
LB 442	-	804657	805403	746	3.13	39	0	BSU07330	yfnB	1	-	-	-	804643
M9 457	-	804657	805403	746	3.79	39	0	BSU07330	yfnB	1	-	-	-	804643
M9 458	-	805449	807031	1582	3.24	190	7	BSU07340	yfnA	1	-	-	-	805422
LB 443	-	805537	806899	1362	3.26	58	-81	BSU07340	yfnA	0.94	-	806892 (SigA)	-	-
LB 444	+	807039	809457	2418	5.76	52	35	BSU07350 BSU07360	yfmT yfmS	1 1	-	807041 (SigD)	809463	809460
M9 459	+	807039	809457	2418	6.61	52	35	BSU07350 BSU07360	yfmT yfmS	1 1	-	807041 (SigD)	809463	809460
M9 460	-	809409	809561	152	2.89	-	-	ncr16_M9	ncr16_M9	1	-	-	-	809423
LB 445	+	809525	811569	2044	3.66	32	123	BSU07370	yfmR	1	-	-	-	-
M9 461	+	809525	811283	1758	4.1	32	-163	BSU07370	yfmR	0.91	-	-	-	-
M9 462	+	811241	811569	328	2.55	-	-	-	-	-	-	-	-	-
LB 446	+	811527	812053	526	4.6	42	38	BSU07380	yfmQ	1	-	-	812068	812053
M9 463	+	811527	812053	526	4.68	42	38	BSU07380	yfmQ	1	-	-	812068	812053
LB 447	+	812121	812801	680	3.65	19	239	BSU07390	yfmP	1	812117 (sigA)	812116 (SigA*) | 812114 (SigB)	-	-
M9 464	+	812121	812449	328	4.18	19	-113	BSU07390	yfmP	0.73	812117 (sigA)	812116 (SigA*) | 812114 (SigB)	-	-
M9 465	+	812407	812735	328	2.22	-	-	-	-	-	-	-	-	-
LB 448	-	814359	815985	1626	4.19	45	25	BSU07420	yfmM	1	-	-	-	814352
M9 466	-	814359	815985	1626	4.18	45	25	BSU07420	yfmM	1	-	-	-	814352
M9 467	+	816037	817267	1230	3.88	76	24	BSU07430	yfmL	1	-	-	817277	817262
LB 449	+	816081	817267	1186	4.25	32	24	BSU07430	yfmL	1	-	-	817277	817262
LB 450	+	817225	817795	570	2.7	86	38	BSU07440	yfmK	1	-	-	817811	817794
M9 468	+	817225	817795	570	2.8	86	38	BSU07440	yfmK	1	-	-	817811	817794
LB 451	-	817769	818845	1076	3.86	16	41	BSU07450	yfmJ	1	-	-	-	817776
M9 469	-	817769	818845	1076	3.58	16	41	BSU07450	yfmJ	1	-	-	-	817776
LB 452	-	818803	820561	1758	2.92	30	508	BSU07460	yfmI	1	-	-	-	-
M9 470	-	818803	820561	1758	2.76	30	508	BSU07460	yfmI	1	-	-	-	-
LB 453	+	820657	822371	1714	2.89	210	41	BSU07480	yfmG	1	-	-	-	822417
M9 471	+	820679	820809	130	5.29	-	-	-	-	-	-	-	-	820831
M9 472	+	820767	822371	1604	3.84	100	41	BSU07480	yfmG	1	-	-	-	822417
M9 473	-	821751	822541	790	2.83	-	-	shd34_M9	-	1	-	-	-	-
LB 454	-	821993	822453	460	3.27	-	-	shd34_LB	-	1	-	-	-	-
LB 455	-	822411	825797	3386	4.71	82	492	BSU07510 BSU07500 BSU07490	yfmD yfmE yfmF	1 1 1	-	825761 (SigA*)	-	822374
M9 474	-	822499	825797	3298	4.42	82	404	BSU07510 BSU07500 BSU07490	yfmD yfmE yfmF	1 1 1	-	825761 (SigA*)	-	822469
LB 456	-	825755	826787	1032	7.44	53	32	BSU07520	yfmC	1	-	-	-	825755
M9 475	-	825755	827315	1560	4.77	104	32	BSU07530 BSU07520	yfmB yfmC	1 1	-	-	-	825755
LB 457	-	826745	827403	658	2.24	192	98	BSU07530	yfmB	1	-	-	-	-
LB 458	+	826773	827475	702	2.48	-	-	-	-	-	-	-	-	-
M9 476	+	826839	827475	636	2.31	-	-	-	-	-	-	-	-	-
LB 459	+	827433	827849	416	5.24	22	47	BSU07550	yflT	1	-	-	827850	827841
M9 477	+	827433	827849	416	4.65	22	47	BSU07550	yflT	1	-	-	827850	827841
LB 460	+	827851	829279	1428	4.91	142	24	BSU07560	pel	1	-	-	829305	829290
M9 478	+	827939	829301	1362	6.67	54	46	BSU07560	pel	1	-	-	829305	829290
LB 461	+	829237	830555	1318	2.44	145	-263	BSU07570	yflS	0.82	-	829253 (SigB)	-	-
M9 479	+	829325	829477	152	3.39	-	-	-	-	-	-	-	-	-
LB 462	+	830931	833283	2352	3.36	14	58	BSU07580 BSU07590	citS citT	1 1	-	-	-	-
M9 480	+	830931	832997	2066	4.27	14	-228	BSU07580 BSU07590	citS citT	1 0.67	-	-	-	-
M9 481	+	832955	834031	1076	3.21	273	-156	BSU07600	yflP	0.84	-	-	-	-
LB 463	+	833241	834207	966	2.85	-13	20	BSU07600	yflP	0.99	-	-	834220	834205
M9 482	+	833989	834185	196	4.2	-	-	-	-	-	-	-	834220	834205
LB 464	+	834605	835263	658	2.71	-222	-421	BSU07610	citM	0.51	-	-	-	-
LB 465	+	836629	838563	1934	4.09	24	-179	BSU07630 BSU07650	nosA yflK	1 0.73	-	-	-	-
M9 483	+	836629	838629	2000	4.33	24	-113	BSU07630 BSU07650	nosA yflK	1 0.83	-	-	-	-
M9 484	-	837217	838029	812	2.46	19	518	BSU07640	yflL	1	-	838024 (SigK)	-	-
LB 466	-	837459	838029	570	2.22	19	276	BSU07640	yflL	1	-	838024 (SigK)	-	-
LB 467	+	838521	839333	812	2.67	-	-	-	-	-	-	-	-	839333
M9 485	+	838587	839333	746	2.72	-	-	-	-	-	-	-	-	839333
M9 486	-	838757	840515	1758	4.34	31	26	BSU07690 BSU07680 BSU07670 BSU07660	mapB yflH yflI yflJ	1 1 1 1	-	-	-	838749
LB 468	-	838823	839305	482	3.34	73	-40	BSU07670 BSU07660	yflI yflJ	1 0.71	-	-	-	838779
LB 469	-	839307	840515	1208	4.34	31	32	BSU07690 BSU07680	mapB yflH	1 1	-	-	-	839311
M9 487	+	840523	841973	1450	3.74	133	-41	BSU07700	nagP	0.97	-	-	-	-
LB 470	+	840633	841973	1340	4.89	23	-41	BSU07700	nagP	0.97	-	840633 (SigA*)	-	-
LB 471	-	842013	844057	2044	5.49	61	34	BSU07710	yflE	1	-	-	-	842019
M9 488	-	842013	844057	2044	4.75	61	34	BSU07710	yflE	1	-	-	-	842019
LB 472	+	844043	844548	505	2.9	54	-97	BSU07720 BSU07735	yflD yflB	1 0.75	-	-	-	-
M9 489	+	844043	844548	505	3.03	54	-97	BSU07720 BSU07735	yflD yflB	1 0.75	-	-	-	-
M9 490	+	844506	844790	284	2.28	-	-	-	-	-	-	-	-	-
LB 473	+	844748	846968	2220	4.27	22	783	BSU07750	yflA	1	844749 (sigB)	844748 (SigB)	-	-
M9 491	+	844748	846770	2022	3.79	22	585	BSU07750	yflA	1	844749 (sigB)	844748 (SigB)	-	-
M9 492	-	844764	844828	64	3.91	-	-	-	-	-	-	-	-	-
M9 493	+	846728	847628	900	3.02	-	-	-	-	-	-	-	-	-
LB 474	+	846926	848156	1230	3.49	-	-	-	-	-	-	-	-	-
LB 475	+	848114	849454	1340	2.4	-	-	-	-	-	-	-	-	-
LB 476	+	850314	855108	4794	6.46	53	31	BSU07800 BSU07810 BSU07820 BSU07830	treP treA treR yfkO	1 1 1 1	850322 (sigA)	850321 (SigA*) | 850323 (SigA) | 850274 (SigA)	855124	855109
M9 494	+	853548	854294	746	4.23	8	22	BSU07820	treR	1	-	-	-	854299
M9 495	+	854384	855108	724	3.61	28	31	BSU07830	yfkO	1	-	854383 (SigA*)	855124	855109
LB 477	-	855082	855894	812	2.63	-	-	-	-	-	-	-	-	855087
M9 496	-	855082	859524	4442	3.4	22	32	BSU07840	yfkN	1	-	-	-	855087
M9 497	+	859686	860300	614	3.4	59	37	BSU07850	yfkM	1	-	859594 (SigA*)	860305	860290
LB 478	+	859708	860278	570	3.8	37	15	BSU07850	yfkM	1	-	-	860305	860290
M9 498	-	860274	860536	262	2.45	-	-	-	-	-	-	-	-	860271
LB 479	-	860384	861834	1450	3.69	33	-81	BSU07870 BSU07860	yfkK yfkL	1 0.93	-	-	-	-
M9 499	-	860494	861834	1340	4.27	33	-191	BSU07870 BSU07860	yfkK yfkL	1 0.84	-	-	-	-
M9 500	+	861952	862808	856	4.23	52	-4	BSU07880 BSU07890	yfkJ yfkI	1 0.99	861954 (sigA) | 861993 (sigB)	861990 (SigB)	-	-
LB 480	+	861974	862896	922	5.66	30	84	BSU07880 BSU07890	yfkJ yfkI	1 1	861954 (sigA) | 861993 (sigB)	861990 (SigB)	-	-
M9 501	+	862766	863864	1098	3.16	70	201	BSU07900	yfkH	1	-	-	863869	863854
LB 481	+	862854	863864	1010	4.66	-18	201	BSU07900	yfkH	0.98	-	-	863869	863854
LB 482	-	863838	865068	1230	2.74	31	24	BSU07910	yfkF	1	-	-	-	863830
M9 502	-	863838	865068	1230	2.47	31	24	BSU07910	yfkF	1	-	-	-	863830
LB 483	+	864504	867164	2660	3.91	701	39	BSU07920 BSU07930	yfkE yfkD	1 1	-	-	867169	867166
M9 503	+	864504	867142	2638	2.27	701	17	BSU07920 BSU07930	yfkE yfkD	1 1	-	-	867169	867154
LB 484	-	867138	869183	2045	3.57	55	26	BSU07955 BSU07940	yfkA yfkC	1 1	-	-	-	867134
M9 504	-	867138	869183	2045	3.37	55	26	BSU07955 BSU07940	yfkA yfkC	1 1	-	-	-	867134
LB 485	+	869257	869475	218	4.13	16	17	BSU07970	yfjT	1	-	869256 (SigA)	869492	869477
M9 505	+	869257	869475	218	4.68	16	17	BSU07970	yfjT	1	-	869256 (SigA)	869492	869477
LB 486	+	869433	870333	900	2.89	126	-17	BSU07980	pdaA	0.98	-	-	-	870330
M9 506	+	869433	870355	922	2.57	126	5	BSU07980	pdaA	1	-	-	870396	870330
M9 507	-	870351	871273	922	2.7	25	37	BSU07990	yfjR	1	-	871261 (SigF)	-	870355
LB 487	-	870439	871647	1208	2.86	399	-51	BSU07990	yfjR	0.94	-	-	-	-
M9 508	-	871319	872307	988	4.08	1	28	BSU08000	yfjQ	1	-	-	-	871328
LB 488	-	871605	872307	702	4.29	1	-258	BSU08000	yfjQ	0.73	-	-	-	-
M9 509	+	872359	874601	2242	3.84	66	-201	BSU08010 BSU08020	yfjP yfjO	1 0.86	-	-	-	-
LB 489	+	872403	873237	834	3.49	22	-51	BSU08010	yfjP	0.94	-	-	-	-
LB 490	+	873195	874601	1406	4.3	207	-201	BSU08020	yfjO	0.86	-	-	-	-
LB 491	+	874559	874865	306	2.68	-	-	-	-	-	-	-	874898	-
M9 510	+	874559	874777	218	2.66	-	-	-	-	-	-	-	-	-
M9 511	+	874735	874865	130	3.54	-	-	-	-	-	-	-	874898	-
LB 492	+	875153	876229	1076	2.92	275	535	BSU08029	yfzA	1	-	-	-	-
M9 512	+	875153	875613	460	3.27	275	-81	BSU08029	yfzA	0.7	-	-	-	-
LB 493	+	876187	877483	1296	4.74	239	80	BSU08030	dusC	1	-	-	877512	877495
M9 513	+	876187	877483	1296	4.25	239	80	BSU08030	dusC	1	-	-	877512	877495
LB 494	+	877441	878715	1274	3.83	158	-55	BSU08040 BSU08050	yfjM yfjL	1 0.92	-	-	-	-
M9 514	+	877441	877923	482	2.41	158	-128	BSU08040	yfjM	0.72	-	-	-	-
M9 515	+	877881	878803	922	3.37	200	33	BSU08050	yfjL	1	-	-	878844	878829
LB 495	+	883733	885843	2110	2.97	25	35	BSU08100 BSU08110	acoR sspH	1 1	-	-	885853	885843
M9 516	+	885471	885843	372	2.76	158	35	BSU08110	sspH	1	-	-	885853	885843
LB 496	-	885817	887751	1934	2.77	-380	27	BSU08150 BSU08140 BSU08130 BSU08120	yfjC yfjD yfjE yfjF	0.51 1 1 1	-	-	-	885816
M9 517	-	885817	887707	1890	2.77	375	27	BSU08140 BSU08130 BSU08120	yfjD yfjE yfjF	1 1 1	-	-	-	885816
LB 497	+	889981	892245	2264	3.16	41	45	BSU08180 BSU08190	malA malR	1 1	889997 (sigA)	-	-	892283
M9 518	+	891411	892245	834	2.79	25	45	BSU08190	malR	1	-	-	-	892283
LB 498	+	893875	896821	2946	3.61	29	-612	BSU08210 BSU08220	malQ yfiC	1 0.66	-	-	-	-
M9 519	-	895079	895143	64	3.03	-	-	-	-	-	-	-	-	-
M9 520	+	895173	897437	2264	2.59	446	4	BSU08220	yfiC	1	-	-	897470	897455
LB 499	+	896779	897459	680	2.83	-	-	-	-	-	-	-	897470	897455
LB 500	+	897549	898823	1274	3.15	39	-44	BSU08230 BSU08240	catD catE	1 0.95	-	897551 (SigA*)	-	-
LB 501	+	899991	903729	3738	2.2	89	42	BSU08260 BSU08270 BSU08280	yfiG yfiH yfiI	1 1 1	-	-	-	903728
LB 502	+	903797	905225	1428	3.56	14	212	BSU08290	yfiJ	1	-	-	-	-
M9 521	+	903797	905731	1934	2.82	14	59	BSU08290 BSU08300	yfiJ yfiK	1 1	-	-	905736	905721
LB 503	+	905183	905731	548	2.92	-173	59	BSU08300	yfiK	0.74	-	-	905736	905721
LB 504	-	909115	909817	702	3.7	71	83	BSU08340	padR	1	-	-	-	909101
M9 522	-	909115	909795	680	4.32	49	83	BSU08340	padR	1	-	-	-	909101
LB 505	+	910001	910593	592	3.3	18	-58	BSU08350	estB	0.91	-	910031 (SigX) | 910031 (SigW)	-	-
M9 523	+	910001	910593	592	3.56	18	-58	BSU08350	estB	0.91	-	910031 (SigX) | 910031 (SigW)	-	-
M9 524	-	911931	912611	680	4.02	30	33	BSU08370	yfiR	1	-	-	-	911933
LB 506	-	912063	912611	548	3.86	30	-99	BSU08370	yfiR	0.84	-	-	-	-
LB 507	+	913895	914465	570	3.92	29	5	BSU08390	yfiT	1	-	913860 (SigW)	-	-
M9 525	+	913895	914465	570	4.37	29	5	BSU08390	yfiT	1	-	913860 (SigW)	-	-
M9 526	+	914423	915345	922	2.46	-	-	-	-	-	-	-	-	-
M9 527	-	916089	916659	570	3.1	53	35	BSU08410	yfiV	1	-	-	-	916086
LB 508	-	916111	916637	526	3.08	31	13	BSU08410	yfiV	1	-	-	-	916086
LB 509	+	916733	919370	2637	4.81	45	22	BSU08425	mprF	1	-	-	919375	919360
M9 528	+	916733	919370	2637	4.29	45	22	BSU08425	mprF	1	-	-	919375	919360
LB 510	-	919344	920376	1032	7.27	33	22	BSU08440	yfiY	1	-	920372 (SigA)	-	919337
M9 529	-	919344	920376	1032	6.92	33	22	BSU08440	yfiY	1	-	920372 (SigA)	-	919337
LB 511	+	920384	922494	2110	5.22	90	-9	BSU08450 BSU08460	yfiZ yfhA	1 0.99	-	-	-	922537
M9 530	+	920384	922516	2132	4.21	90	13	BSU08450 BSU08460	yfiZ yfhA	1 1	-	-	922552	922537
LB 512	+	922452	922626	174	2.34	-	-	-	-	-	-	-	-	-
LB 513	+	922584	924210	1626	5.88	34	39	BSU08470 BSU08480	yfhB yfhC	1 1	-	922589 (SigA*)	-	924202
M9 531	+	922584	924210	1626	6.31	34	39	BSU08470 BSU08480	yfhB yfhC	1 1	-	922589 (SigA*)	-	924202
LB 514	+	924168	925530	1362	2.31	-	-	-	-	-	-	-	-	-
LB 515	-	924184	925568	1384	3.63	24	26	BSU08510 BSU08500 BSU08490	yfhF yfhE yfhD	1 1 1	-	-	-	924176
M9 532	-	924184	925568	1384	2.84	24	26	BSU08510 BSU08500 BSU08490	yfhF yfhE yfhD	1 1 1	-	-	-	924176
M9 533	+	925466	926784	1318	4.23	167	41	BSU08520 BSU08530	recX yfhH	1 1	-	-	926787	926772
LB 516	+	925488	926674	1186	4.69	145	-69	BSU08520 BSU08530	recX yfhH	1 0.78	-	-	-	-
LB 517	+	926632	928676	2044	3.37	254	18	BSU08540 BSU08560	yfhI yfhJ	1 1	-	-	-	928683
M9 534	+	928326	928676	350	3.32	63	18	BSU08560	yfhJ	1	-	-	-	928683
LB 518	+	928766	934397	5631	5.34	37	-67	BSU08570 BSU08580 BSU08590 BSU08600 BSU08610	yfhK yfhL yfhM csbB yfhO	1 1 1 1 0.97	-	-	-	-
M9 535	+	928766	930612	1846	4.18	37	27	BSU08570 BSU08580 BSU08590	yfhK yfhL yfhM	1 1 1	-	-	930639	930624
LB 519	-	930080	930738	658	2.33	-	-	shd35_LB	-	0.42	-	-	-	-
M9 536	+	930746	931822	1076	4.51	72	15	BSU08600	csbB	1	930754 (sigB) | 930739 (sigX)	930739 (SigX) | 930752 (SigB)	-	-
M9 537	+	931780	932153	373	3.54	-	-	-	-	-	-	-	-	-
M9 538	+	932111	933253	1142	2.77	-	-	-	-	-	-	-	-	-
M9 539	+	933211	934463	1252	3.88	-	-	-	-	-	-	-	-	934472
LB 520	+	934355	935629	1274	3.28	-	-	-	-	-	-	-	-	-
M9 540	-	934459	935579	1120	3.26	139	-2	BSU08620	yfhP	1	-	935553 (SigK)	-	934459
LB 521	-	934635	935579	944	3.51	139	-178	BSU08620	yfhP	0.82	-	935553 (SigK)	-	-
LB 522	+	935587	938203	2616	6.16	69	49	BSU08630 BSU08650 BSU08660	yfhQ fabL sspE	1 1 1	-	-	938212	938197
M9 541	+	935587	936905	1318	4.33	69	140	BSU08630	yfhQ	1	-	-	-	-
M9 542	+	936863	938203	1340	6.24	216	49	BSU08650 BSU08660	fabL sspE	1 1	936908 (sigA)	-	938212	938197
M9 543	-	938177	938593	416	2.45	-	-	shd36_M9	-	1	-	-	-	938173
M9 544	+	938293	938621	328	2.49	-50	34	BSU08670	ygaB	0.86	-	-	-	938622
LB 523	+	938667	941085	2418	5.22	64	-6	BSU08680 BSU08690	ygaC ygaD	1 1	-	938658 (SigD) | 938666 (SigA)	-	941129
M9 545	+	938667	939303	636	5.61	64	42	BSU08680	ygaC	1	-	938658 (SigD) | 938666 (SigA)	-	939296
M9 546	+	939261	941107	1846	3.82	88	16	BSU08690	ygaD	1	-	-	-	941129
LB 524	-	941125	942311	1186	4.5	82	43	BSU08700	ygaE	1	-	942287 (SigB)	-	941102
M9 547	-	941147	942311	1164	3.72	82	21	BSU08700	ygaE	1	-	942287 (SigB)	-	941150
M9 548	-	942423	943785	1362	5.01	47	26	BSU08710	gsaB	1	-	-	-	942414
LB 525	-	942445	943763	1318	5.35	25	4	BSU08710	gsaB	1	-	-	-	942414
LB 526	+	943859	944935	1076	5.6	32	11	BSU08720 BSU08730	ygaF perR	1 1	-	-	-	944956
M9 549	+	943859	944957	1098	5.49	32	33	BSU08720 BSU08730	ygaF perR	1 1	-	-	-	944956
LB 527	+	944893	945485	592	2.73	-	-	-	-	-	-	-	-	-
M9 550	-	944953	945325	372	5.06	13	6	BSU08740	ygzB	1	-	-	-	944975
LB 528	-	944975	945325	350	4.33	13	-16	BSU08740	ygzB	0.95	-	-	-	944975
LB 529	+	945443	952988	7545	6.64	77	41	BSU08750 BSU_rRNA_22 BSU_rRNA_17 BSU_rRNA_18 BSU_tRNA_29 BSU_tRNA_30 BSU_tRNA_31 BSU_tRNA_32 BSU_tRNA_33 BSU_tRNA_34 BSU_tRNA_35 BSU_tRNA_36 BSU_tRNA_37 BSU_tRNA_38 BSU_tRNA_39 BSU_tRNA_40 BSU_tRNA_41 BSU_tRNA_42 BSU_tRNA_43	ygxA rrnD-16S rrnD-23S rrnD-5S trnD-Asn trnD-Ser trnD-Glu trnD-Val trnD-Met trnD-Asp trnD-Phe trnD-Thr trnD-Tyr trnD-Trp trnD-His trnD-Gln trnD-Gly trnD-Cys trnD-Leu1	1 1 1 1 1 1 1 1 1 1 1 1 1 1 1 1 1 1 1	-	945428 (SigA*) | 945476 (SigH)	-	952983
M9 551	+	945443	952988	7545	6.88	77	41	BSU08750 BSU_rRNA_22 BSU_rRNA_17 BSU_rRNA_18 BSU_tRNA_29 BSU_tRNA_30 BSU_tRNA_31 BSU_tRNA_32 BSU_tRNA_33 BSU_tRNA_34 BSU_tRNA_35 BSU_tRNA_36 BSU_tRNA_37 BSU_tRNA_38 BSU_tRNA_39 BSU_tRNA_40 BSU_tRNA_41 BSU_tRNA_42 BSU_tRNA_43	ygxA rrnD-16S rrnD-23S rrnD-5S trnD-Asn trnD-Ser trnD-Glu trnD-Val trnD-Met trnD-Asp trnD-Phe trnD-Thr trnD-Tyr trnD-Trp trnD-His trnD-Gln trnD-Gly trnD-Cys trnD-Leu1	1 1 1 1 1 1 1 1 1 1 1 1 1 1 1 1 1 1 1	-	945428 (SigA*) | 945476 (SigH)	-	952983
LB 530	-	948123	948341	218	2.4	-	-	-	-	-	-	-	-	-
M9 552	-	948167	948341	174	2.46	-	-	-	-	-	-	-	-	-
LB 531	-	951312	951376	64	2.84	-	-	-	-	-	-	-	-	-
M9 553	-	951312	951376	64	3.37	-	-	-	-	-	-	-	-	-
LB 532	-	953336	954170	834	6.27	21	37	BSU08760	spo0M	1	-	954200 (SigH) | 954177 (SigW) | 954177 (SigX)	-	953350
M9 554	-	953336	954170	834	5.8	21	37	BSU08760	spo0M	1	-	954200 (SigH) | 954177 (SigW) | 954177 (SigX)	-	953350
LB 533	-	954128	954192	64	2.54	-	-	-	-	-	-	954200 (SigH) | 954177 (SigW) | 954177 (SigX)	-	-
LB 534	+	954244	954528	284	2.57	47	34	BSU08770	ygzA	1	-	-	-	954530
M9 555	+	954244	954528	284	2.44	47	34	BSU08770	ygzA	1	-	-	-	954530
M9 556	+	954882	955714	832	3.79	11	129	BSU08780	ygaJ	1	-	-	-	-
LB 535	+	954925	955780	855	3.03	-32	18	BSU08780 BSU_misc_RNA_11	ygaJ BSU_misc_RNA_11	0.95 1	-	-	-	-
M9 557	-	955007	955642	635	2.43	-	-	shd37_M9	-	1	-	955619 (SigA)	-	955006
M9 558	+	955672	957694	2022	7.62	-17	27	BSU_misc_RNA_11 BSU08790	BSU_misc_RNA_11 thiC	0.84 1	-	955649 (SigA*)	-	957699
LB 536	+	955738	957694	1956	2.53	157	27	BSU08790	thiC	1	-	955649 (SigA*)	-	957699
M9 559	+	957718	958684	966	3.66	-	-	shd38_M9	-	1	-	-	-	-
LB 537	-	959494	961010	1516	4.31	24	41	BSU08820	katA	1	-	961049 (SigA) | 960998 (SigA)	-	959493
M9 560	-	959494	961010	1516	4.07	24	41	BSU08820	katA	1	-	961049 (SigA) | 960998 (SigA)	-	959493
LB 538	+	965219	965745	526	3.02	42	-52	BSU08870	ygaN	0.9	-	-	-	-
M9 561	+	965219	965789	570	2.9	42	-8	BSU08870	ygaN	0.99	-	-	-	-
LB 539	-	966181	966905	724	3.52	34	15	BSU08899 BSU08890	ygzD ygaO	1 1	-	966900 (SigA)	-	966186
M9 562	-	966181	966905	724	2.97	34	15	BSU08899 BSU08890	ygzD ygaO	1 1	-	966900 (SigA)	-	966186
LB 540	+	967023	967175	152	6.22	42	37	BSU_tRNA_82	trnSL-Gly1	1	-	967031 (SigA*)	-	967190
M9 563	+	967023	967175	152	5.61	42	37	BSU_tRNA_82	trnSL-Gly1	1	-	967031 (SigA*)	-	967190
LB 541	+	967133	969155	2022	2.77	802	60	BSU08910	yhbA	1	-	-	-	969141
LB 542	-	967193	967873	680	3.04	21	36	BSU08900	yhzB	1	-	-	-	967208
M9 564	-	967193	967873	680	2.8	21	36	BSU08900	yhzB	1	-	-	-	967208
M9 565	+	970103	970651	548	4.34	32	34	BSU08930	cspR	1	-	970127 (SigD)	-	970647
LB 543	+	970125	970651	526	4.76	10	34	BSU08930	cspR	1	-	970127 (SigD)	-	970647
LB 544	+	970719	972741	2022	4.5	-52	-65	BSU08940 BSU08950 BSU08960	yhbD yhbE yhbF	0.93 1 0.91	-	-	-	972752
M9 566	+	970719	972741	2022	3.57	-52	-65	BSU08940 BSU08950 BSU08960	yhbD yhbE yhbF	0.93 1 0.91	-	-	-	972752
M9 567	-	972825	972999	174	3.68	-	-	-	-	-	-	-	-	972830
LB 545	+	975471	975931	460	2.25	-	-	-	-	-	-	975465 (SigA*) | 975470 (SigF)	-	-
LB 546	+	976527	979385	2858	3.87	42	12	BSU08990 BSU09000 BSU09010	yhbI yhbJ yhcA	1 1 1	-	-	-	-
M9 568	+	976527	980133	3606	3.13	42	-180	BSU08990 BSU09000 BSU09010 BSU09020 BSU09030	yhbI yhbJ yhcA yhcB yhcC	1 1 1 1 0.52	-	-	-	-
LB 547	+	979343	980089	746	3.05	53	163	BSU09020	yhcB	1	-	-	-	-
LB 548	+	980443	984203	3760	4.33	30	33	BSU09050 BSU09060 BSU09070 BSU09080 BSU09090	yhcE yhcF yhcG yhcH yhcI	1 1 1 1 1	-	980440 (SigA*)	-	984202
M9 569	+	980443	984203	3760	3.46	30	33	BSU09050 BSU09060 BSU09070 BSU09080 BSU09090	yhcE yhcF yhcG yhcH yhcI	1 1 1 1 1	-	980440 (SigA*)	-	984202
LB 549	-	984221	985760	1539	6.04	1295	41	BSU09100	cspB	1	-	-	-	984222
M9 570	-	984221	984571	350	7.5	106	41	BSU09100	cspB	1	984548 (sigA)	-	-	984222
M9 571	-	984529	985760	1231	2.78	-	-	-	-	-	-	-	-	-
LB 550	+	984799	985699	900	3.99	102	-32	BSU09110	yhcJ	0.96	-	-	-	985739
M9 572	+	984799	985721	922	3.88	102	-10	BSU09110	yhcJ	0.99	-	-	-	985739
LB 551	+	985657	986998	1341	2.29	-	-	-	-	-	-	-	-	-
LB 552	-	985718	986838	1120	4.65	25	16	BSU09120	yhcK	1	-	-	-	-
M9 573	-	985718	986838	1120	4.33	25	16	BSU09120	yhcK	1	-	-	-	-
LB 553	+	986956	988362	1406	5.97	30	-15	BSU09130	tcyP	0.99	986960 (sigA)	986960 (SigA)	-	988411
M9 574	+	986956	988406	1450	3.94	30	29	BSU09130	tcyP	1	986960 (sigA)	986960 (SigA)	-	988411
LB 554	-	988380	988906	526	2.75	34	37	BSU09140	yhcM	1	-	-	-	988388
M9 575	+	989244	989594	350	2.85	-222	3	BSU09150	yhcN	0.61	-	989249 (SigD)	-	989619
LB 555	+	991380	993622	2242	2.62	-32	-1379	BSU09190	yhcR	0.61	-	-	-	-
M9 576	+	991380	993820	2440	2.89	-32	-1181	BSU09190	yhcR	0.67	-	-	-	-
LB 556	+	993580	995140	1560	3.26	-	-	-	-	-	-	-	-	-
M9 577	+	993778	995624	1846	3.55	1220	30	BSU09200	yhcS	1	-	-	-	995617
LB 557	+	995098	995624	526	2.36	-100	30	BSU09200	yhcS	0.83	-	-	-	995617
LB 558	-	995598	997048	1450	3.01	516	26	BSU09210	yhcT	1	-	-	-	995598
M9 578	-	995598	997026	1428	2.56	494	26	BSU09210	yhcT	1	-	-	-	995598
LB 559	+	996638	997076	438	2.37	5	38	BSU09220	yhcU	1	-	-	-	997075
LB 560	+	997672	999144	1472	5.33	52	758	BSU09240	yhcW	1	-	997685 (SigA*)	-	-
M9 579	+	997694	999958	2264	4.77	30	15	BSU09240 BSU09250	yhcW yhcX	1 1	-	997685 (SigA*)	-	999972
LB 561	+	999102	999958	856	4.4	-700	15	BSU09250	yhcX	0.55	-	-	-	999972
LB 562	+	1000291	1004931	4640	4.9	73	97	BSU09260 BSU09270 BSU09280 BSU09290	yhxA glpP glpF glpK	1 1 1 1	-	-	-	1004938
M9 580	+	1000291	1002643	2352	3.81	73	321	BSU09260 BSU09270	yhxA glpP	1 1	-	-	-	-
M9 581	+	1002601	1003325	724	2.46	-100	0	BSU09280	glpF	0.88	-	-	-	-
M9 582	+	1003283	1004931	1648	3.85	61	97	BSU09290	glpK	1	-	-	-	1004938
LB 563	+	1004933	1006559	1626	3.09	42	-83	BSU09300	glpD	0.95	1004861 (sigA)	1004860 (SigA*)	-	-
M9 583	+	1004933	1005767	834	3.2	-	-	-	-	-	1004861 (sigA)	1004860 (SigA*)	-	-
M9 584	+	1005725	1006779	1054	2.21	-750	137	BSU09300	glpD	0.55	-	-	-	-
LB 564	+	1006517	1006669	152	4.38	-	-	-	-	-	-	1006522 (SigB)	1006682	1006670
LB 565	+	1006693	1008433	1740	6.68	81	-86	BSU09310	pgcA	0.95	-	-	-	-
M9 585	+	1006737	1008543	1806	5.77	37	24	BSU09310	pgcA	1	-	-	-	1008555
LB 566	+	1008391	1008543	152	3.91	-	-	-	-	-	-	-	-	1008555
LB 567	+	1008633	1010787	2154	4.08	35	-182	BSU09320 BSU09330 BSU09340	yhcY yhcZ yhdA	1 1 0.65	1008643 (sigA)	-	-	-
M9 586	+	1008633	1010985	2352	4.15	35	16	BSU09320 BSU09330 BSU09340	yhcY yhcZ yhdA	1 1 1	1008643 (sigA)	-	-	1010978
LB 568	+	1010745	1011888	1143	2.35	682	138	BSU09360	yhdC	1	-	-	-	-
M9 587	-	1011289	1011794	505	2.42	-	-	-	-	-	-	-	-	-
M9 588	+	1011317	1011799	482	2.32	110	49	BSU09360	yhdC	1	-	-	-	-
M9 589	-	1011752	1013312	1560	5.96	54	40	BSU09370	lytF	1	1013278 (sigD)	1013305 (SigD)	-	1011758
LB 569	-	1011774	1013290	1516	5.35	32	18	BSU09370	lytF	1	1013278 (sigD)	1013305 (SigD)	-	1011758
LB 570	-	1013248	1013444	196	2.37	-	-	-	-	-	-	-	-	-
M9 590	-	1013270	1013444	174	2.52	-	-	-	-	-	-	-	-	-
LB 571	-	1013402	1013862	460	4.75	11	9	BSU09380	nsrR	1	-	-	-	1013397
M9 591	-	1013402	1013884	482	5.9	33	9	BSU09380	nsrR	1	-	-	-	1013397
LB 572	-	1013912	1015516	1604	4.47	-100	46	BSU09390	ygxB	0.94	-	-	-	1013916
M9 592	-	1013912	1015274	1362	3.81	-342	46	BSU09390	ygxB	0.79	-	-	-	1013916
M9 593	-	1015232	1015516	284	4.34	-	-	-	-	-	-	-	-	-
M9 594	-	1017058	1018769	1711	2.64	301	25	BSU09410	phoA	1	-	-	-	1017058
LB 573	-	1017080	1018813	1733	2.75	345	3	BSU09410	phoA	1	-	-	-	1017060
M9 595	+	1018648	1018800	152	4.5	-	-	-	-	-	-	1018661 (SigA*)	-	-
LB 574	+	1018670	1018800	130	3.86	-	-	ncr17_LB	ncr17_LB	0.86	-	1018661 (SigA*)	-	-
LB 575	+	1018758	1019915	1157	4.49	240	-87	BSU09420	lytE	0.91	-	1018661 (SigA*)	-	-
M9 596	+	1018758	1020025	1267	4.89	240	23	BSU09420	lytE	1	-	1018661 (SigA*)	1020048	1020033
LB 576	-	1019493	1020966	1473	2.73	18	580	BSU09430	citR	1	1020963 (sigA)	-	-	-
M9 597	-	1019823	1020966	1143	2.95	18	250	BSU09430	citR	1	1020963 (sigA)	-	-	-
LB 577	+	1019873	1020025	152	3.89	-	-	-	-	-	-	-	1020048	1020033
LB 578	+	1021040	1023128	2088	3.33	17	28	BSU09440 BSU09450	citA yhdF	1 1	1021033 (sigA)	1021032 (SigA*)	-	1023127
M9 598	+	1021040	1022248	1208	2.69	17	91	BSU09440	citA	1	1021033 (sigA)	1021032 (SigA*)	-	-
M9 599	+	1022206	1022688	482	3.4	25	-412	BSU09450	yhdF	0.53	1022204 (sigB)	-	-	-
M9 600	+	1023218	1024756	1538	5.15	132	9	BSU09460	ctrA	1	-	1023222 (SigA*)	1024798	1024767
M9 601	+	1024714	1024888	174	2.28	-	-	-	-	-	-	-	-	-
LB 579	+	1024846	1026252	1406	4.22	19	32	BSU09470	yhdH	1	-	-	-	1026246
M9 602	+	1024846	1026252	1406	3.58	19	32	BSU09470	yhdH	1	-	-	-	1026246
LB 580	-	1026490	1027742	1252	2.81	78	-235	BSU09480	yhdI	0.83	-	-	-	-
LB 581	+	1027750	1028232	482	2.34	24	30	BSU09490	yhdJ	1	-	-	-	1028228
M9 603	+	1027750	1027902	152	3.79	-	-	-	-	-	-	-	-	-
M9 604	+	1027860	1028232	372	2.47	-86	30	BSU09490	yhdJ	0.8	-	-	-	1028228
LB 582	-	1028228	1030162	1934	4.29	94	5	BSU09520 BSU09510 BSU09500	sigM yhdL yhdK	1 1 1	1030154 (sigA)	-	-	1028211
M9 605	-	1028228	1028490	262	2.57	-33	5	BSU09500	yhdK	0.89	-	-	-	1028211
M9 606	-	1028448	1030162	1714	4.6	94	63	BSU09520 BSU09510	sigM yhdL	1 1	1030154 (sigA)	-	-	-
LB 583	+	1030236	1031290	1054	5.41	29	30	BSU09530	yhdN	1	-	1030243 (SigB)	-	1031290
M9 607	+	1030236	1031290	1054	4.9	29	30	BSU09530	yhdN	1	-	1030243 (SigB)	-	1031290
LB 584	+	1031358	1032060	702	5.87	37	66	BSU09540	plsC	1	-	1031359 (SigA*)	1032069	1032059
M9 608	+	1031358	1032060	702	5.83	37	66	BSU09540	plsC	1	-	1031359 (SigA*)	1032069	1032059
LB 585	-	1032034	1033902	1868	6.41	13	29	BSU09560 BSU09550	cueR yhdP	1 1	-	1033880 (SigW)	-	1032032
M9 609	-	1032034	1033902	1868	6.24	13	29	BSU09560 BSU09550	cueR yhdP	1 1	-	1033880 (SigW)	-	1032032
LB 586	+	1033888	1035228	1340	4.01	158	1	BSU09570	yhdR	1	-	-	-	1035261
M9 610	+	1033910	1035250	1340	4.83	136	23	BSU09570	yhdR	1	-	-	-	1035261
LB 587	+	1035186	1035448	262	2.32	-	-	-	-	-	-	-	-	-
M9 611	+	1035208	1036878	1670	4.45	346	-61	BSU09590	yhdT	0.96	-	-	-	-
LB 588	+	1035406	1036966	1560	4.49	148	27	BSU09590	yhdT	1	-	1035409 (SigA*)	-	1036947
LB 589	-	1036698	1037290	592	2.76	-19	255	BSU09600	crcBA	0.95	-	-	-	-
M9 612	-	1036720	1037290	570	3.12	-19	233	BSU09600	crcBA	0.95	-	-	-	-
M9 613	+	1036836	1036966	130	3.16	-	-	-	-	-	-	-	-	1036947
LB 590	-	1037248	1037620	372	3.88	-81	58	BSU09610	yhdV	0.8	-	-	-	-
M9 614	-	1037248	1037642	394	3.86	-59	58	BSU09610	yhdV	0.85	-	-	-	-
LB 591	-	1037644	1038456	812	4.26	37	44	BSU09620	yhdW	1	-	-	-	-
M9 615	-	1037644	1038456	812	4.46	37	44	BSU09620	yhdW	1	-	-	-	-
M9 616	+	1038618	1038814	196	4.19	35	54	BSU09630	yhdX	1	-	-	-	1038821
M9 617	+	1038772	1040112	1340	2.56	137	88	BSU09640	yhdY	1	-	-	-	-
LB 592	+	1038882	1040860	1978	3.68	27	23	BSU09640 BSU09650	yhdY yhdZ	1 1	-	-	-	1040856
LB 593	-	1039844	1040898	1054	2.3	-	-	-	-	-	-	-	-	-
M9 618	+	1040070	1040860	790	3.75	24	23	BSU09650	yhdZ	1	-	-	-	1040856
M9 619	+	1040818	1041212	394	2.32	-	-	-	-	-	-	-	-	-
M9 620	-	1040834	1041800	966	5.69	91	27	BSU09660	yheN	1	-	-	-	1040834
LB 594	-	1040856	1041800	944	5.35	91	5	BSU09660	yheN	1	-	-	-	1040875
M9 621	-	1041758	1041932	174	2.22	-	-	-	-	-	-	-	-	-
M9 622	+	1041808	1041982	174	3.54	-	-	-	-	-	-	-	-	-
LB 595	+	1041940	1042884	944	3.59	54	42	BSU09670	dat	1	-	-	-	1042881
M9 623	+	1041940	1042884	944	6.39	54	42	BSU09670	dat	1	-	-	-	1042881
M9 624	+	1042842	1044138	1296	2.25	-	-	-	-	-	-	-	-	-
LB 596	-	1042880	1044286	1406	3.77	40	5	BSU09680	nhaC	1	-	-	-	1042857
M9 625	-	1042880	1044286	1406	3.06	40	5	BSU09680	nhaC	1	-	-	-	1042857
M9 626	+	1044096	1044292	196	3.03	-	-	shd39_M9	-	1	-	-	-	1044299
LB 597	-	1044354	1044902	548	4.63	29	19	BSU09690	nhaX	1	-	-	-	1044355
M9 627	-	1044376	1044924	548	3.25	51	-3	BSU09690	nhaX	0.99	-	-	-	1044356
LB 598	+	1044976	1045172	196	3.79	61	-26	BSU09700	yheJ	0.84	-	1044990 (SigA*) | 1044991 (SigA)	-	1045177
M9 628	+	1044976	1045172	196	4.38	61	-26	BSU09700	yheJ	0.84	-	1044990 (SigA*) | 1044991 (SigA)	-	1045177
LB 599	+	1045174	1049132	3958	3.3	144	39	BSU09710 BSU09720	yheI yheH	1 1	-	-	-	1049125
M9 629	+	1045174	1049132	3958	2.8	144	39	BSU09710 BSU09720	yheI yheH	1 1	-	-	-	1049125
LB 600	-	1049106	1049764	658	4.03	2	36	BSU09730	yheG	1	-	-	-	1049104
M9 630	-	1049106	1049786	680	3.74	24	36	BSU09730	yheG	1	-	-	-	1049104
M9 631	-	1050536	1050710	174	2.51	49	-93	BSU09760	yheE	0.58	-	-	-	-
LB 601	+	1053468	1053818	350	5.41	-	-	-	-	-	-	-	-	1053818
M9 632	+	1053468	1054720	1252	3.75	52	67	BSU09790	yheB	1	-	-	-	-
LB 602	+	1053776	1053994	218	3.99	-	-	-	-	-	-	-	-	-
LB 603	+	1053952	1055138	1186	4.59	-432	39	BSU09790 BSU09800	yheB yheA	0.62 1	-	-	-	1055130
M9 633	+	1054678	1055138	460	4.56	68	39	BSU09800	yheA	1	-	-	-	1055130
LB 604	-	1055200	1056254	1054	3.4	38	-57	BSU09810	yhaZ	0.95	-	1056238 (SigA)	-	1055161
M9 634	-	1055200	1056232	1032	2.95	16	-57	BSU09810	yhaZ	0.95	-	1056238 (SigA)	-	1055161
M9 635	+	1056371	1056611	240	4.96	-	-	ncr18_M9	ncr18_M9	1	-	-	-	1056611
LB 605	+	1056393	1056853	460	5.23	-	-	ncr18_LB	ncr18_LB	1	-	-	-	-
M9 636	+	1056569	1056831	262	2.63	-	-	-	-	-	-	-	-	-
LB 606	+	1056811	1057689	878	2.61	-109	121	BSU09830	yhaX	0.87	-	-	-	-
LB 607	+	1057647	1059163	1516	4.52	33	-22	BSU09840	hemZ	0.99	1057650 (sigA)	1057651 (SigA)	1059212	1059197
M9 637	+	1057647	1059185	1538	3.32	33	0	BSU09840	hemZ	1	1057650 (sigA)	1057651 (SigA)	1059212	1059197
LB 608	-	1059159	1061336	2177	3.44	10	44	BSU09870 BSU09860 BSU09850	khtS khtT yhaU	1 1 1	-	1061338 (SigA)	-	1059169
M9 638	-	1059159	1060808	1649	2.4	-116	44	BSU09860 BSU09850	khtT yhaU	0.77 1	-	-	-	1059169
M9 639	-	1060766	1061336	570	3.66	10	222	BSU09870	khtS	1	-	1061338 (SigA)	-	-
LB 609	+	1061432	1062288	856	2.59	59	30	BSU09880	yhaR	1	-	-	-	1062305
M9 640	-	1062306	1062502	196	2.67	38	-27	BSU09889	yhzD	0.85	-	-	-	1062266
LB 610	+	1062598	1064070	1472	4.72	-7	583	BSU09890	yhaQ	0.99	-	-	-	-
M9 641	+	1062598	1064378	1780	5	-7	-361	BSU09890 BSU09900	yhaQ yhaP	0.99 0.71	-	-	-	-
LB 611	+	1064028	1064378	350	2.96	-	-	-	-	-	-	-	-	-
LB 612	+	1064336	1064862	526	2.33	-	-	-	-	-	-	-	-	-
M9 642	+	1064402	1064774	372	3.33	-	-	-	-	-	-	-	-	1064769
LB 613	+	1064820	1070010	5190	5	26	24	BSU09910 BSU09920 BSU09930	yhaO yhaN yhaM	1 1 1	-	-	-	1070024
M9 643	+	1064820	1066930	2110	3.47	26	858	BSU09910	yhaO	1	-	-	-	1066936
M9 644	+	1067108	1069042	1934	3.47	-1031	74	BSU09920	yhaN	0.64	-	-	-	-
LB 614	-	1068730	1068794	64	3.87	-	-	-	-	-	-	-	-	-
M9 645	+	1069000	1070010	1010	5.27	42	24	BSU09930	yhaM	1	-	-	-	1070024
LB 615	+	1070034	1070362	328	3.14	77	39	BSU09940	yhaL	1	-	-	-	1070355
M9 646	+	1070122	1070362	240	2.76	-11	39	BSU09940	yhaL	0.95	-	1070081 (SigE)	-	1070355
LB 616	-	1070336	1071302	966	6.17	60	28	BSU09950	prsA	1	-	-	-	1070329
M9 647	-	1070336	1071280	944	6.73	38	28	BSU09950	prsA	1	-	-	-	1070329
LB 617	-	1071722	1072601	879	4.84	41	320	BSU09965	yhaJ	1	-	-	-	1071713
M9 648	-	1071722	1072579	857	3.73	19	320	BSU09965	yhaJ	1	-	-	-	1071713
LB 618	+	1072741	1073883	1142	3.09	27	774	BSU09980	yhaI	1	-	1072747 (SigA)	-	1073872
M9 649	+	1072741	1072981	240	4.45	27	-128	BSU09980	yhaI	0.63	-	1072747 (SigA)	-	1072987
M9 650	+	1072939	1073553	614	2.93	-	-	-	-	-	-	-	-	-
LB 619	-	1072955	1073745	790	3.53	28	151	BSU09990	scoC	1	-	-	-	-
M9 651	-	1072977	1073745	768	5.29	28	129	BSU09990	scoC	1	-	-	-	-
LB 620	-	1073857	1074605	748	4.87	354	38	BSU10000	yhaH	1	-	-	-	1073852
M9 652	-	1073857	1074605	748	5.16	354	38	BSU10000	yhaH	1	-	-	-	1073852
LB 621	-	1074607	1076409	1802	4.96	41	39	BSU10020 BSU10010	serC trpP	1 1	-	-	-	1074611
M9 653	-	1074607	1076409	1802	5.47	41	39	BSU10020 BSU10010	serC trpP	1 1	-	-	-	1074611
LB 622	-	1076367	1076541	174	3.09	-	-	-	-	-	-	-	-	-
M9 654	-	1076367	1076541	174	2.37	-	-	-	-	-	-	-	-	-
LB 623	-	1076499	1076981	482	5.32	29	16	BSU10030	hinT	1	-	-	-	1076505
M9 655	-	1076499	1076981	482	5.8	29	16	BSU10030	hinT	1	-	-	-	1076505
LB 624	+	1076989	1077471	482	2.39	-	-	-	-	-	-	1077003 (SigA*)	-	-
LB 625	+	1077429	1080133	2704	4.33	11	1	BSU10040 BSU10050 BSU10060	ecsA ecsB ecsC	1 1 1	-	1077418 (SigA*) | 1077420 (SigA)	-	1080144
M9 656	+	1077429	1080133	2704	4.33	11	1	BSU10040 BSU10050 BSU10060	ecsA ecsB ecsC	1 1 1	-	1077418 (SigA*) | 1077420 (SigA)	-	1080144
M9 657	-	1079667	1080215	548	2.88	-	-	-	-	-	-	-	-	-
LB 626	-	1080173	1081359	1186	2.59	19	-23	BSU10070	yhaA	0.98	-	1081364 (SigA)	-	1080127
M9 658	-	1080173	1081359	1186	6.11	19	-23	BSU10070	yhaA	0.98	-	1081364 (SigA)	-	1080127
M9 659	+	1081345	1082839	1494	2.29	-	-	shd40_M9	-	1	-	-	-	-
LB 627	-	1083209	1083757	548	4.49	28	20	BSU10100	yhgC	1	-	-	-	1083209
M9 660	-	1083209	1083735	526	5.01	6	20	BSU10100	yhgC	1	-	-	-	1083209
M9 661	+	1083743	1084533	790	2.48	-	-	-	-	-	1083784 (sigA)	-	-	-
LB 628	+	1083765	1086117	2352	3.9	86	122	BSU10110	pbpF	1	1083784 (sigA)	-	-	-
M9 662	+	1084491	1085677	1186	3.24	-640	-318	BSU10110	pbpF	0.55	-	-	-	-
M9 663	+	1085635	1088273	2638	4.83	482	91	BSU10120 BSU10130	hemE hemH	1 1	-	-	-	1088259
LB 629	+	1086075	1089637	3562	4.56	42	28	BSU10120 BSU10130 BSU10140	hemE hemH hemY	1 1 1	-	-	1089646	1089631
M9 664	+	1088253	1089637	1384	3.93	-56	28	BSU10140	hemY	0.96	-	-	1089646	1089631
LB 630	+	1089705	1092761	3056	4.19	50	33	BSU10150 BSU10160	yhgD yhgE	1 1	-	1089707 (SigA*)	-	1092761
M9 665	+	1089705	1092761	3056	4.27	50	33	BSU10150 BSU10160	yhgD yhgE	1 1	-	1089707 (SigA*)	-	1092761
LB 631	-	1092757	1093767	1010	3.93	20	13	BSU10170	fabHB	1	-	-	-	1092736
M9 666	-	1092757	1093767	1010	4.3	20	13	BSU10170	fabHB	1	-	-	-	1092736
LB 632	+	1093842	1096524	2682	4.52	32	1	BSU10180 BSU10200 BSU10210	yhfC yhfE yhfF	1 1 1	-	-	-	1096503
M9 667	+	1093842	1095050	1208	3.27	32	400	BSU10180	yhfC	1	-	-	-	-
M9 668	+	1095008	1096546	1538	4.24	55	23	BSU10200 BSU10210	yhfE yhfF	1 1	-	-	-	1096553
LB 633	-	1096212	1096584	372	2.42	-	-	-	-	-	-	-	-	1096210
LB 634	-	1096542	1097904	1362	6.59	55	18	BSU10220	gltT	1	-	-	-	1096528
M9 669	-	1096542	1097904	1362	6.86	55	18	BSU10220	gltT	1	-	-	-	1096528
LB 635	-	1097862	1098366	504	2.23	106	258	BSU10230	yhfH	1	-	-	-	-
M9 670	-	1097862	1097948	86	2.65	-	-	-	-	-	-	-	-	-
M9 671	+	1097956	1098438	482	2.24	-	-	-	-	-	-	-	-	-
M9 672	-	1098104	1098278	174	2.79	18	16	BSU10230	yhfH	1	-	1098279 (SigA)	-	1098089
LB 636	+	1098374	1100242	1868	6.28	38	88	BSU10240 BSU10250	yhfI yhfJ	1 1	-	-	-	-
M9 673	+	1098396	1100902	2506	4.47	16	39	BSU10240 BSU10250 BSU10260	yhfI yhfJ yhfK	1 1 1	-	-	-	1100898
LB 637	+	1100200	1100902	702	4.52	19	39	BSU10260	yhfK	1	-	-	-	1100898
LB 638	+	1100926	1102552	1626	2.51	54	31	BSU10270	lcfB	1	1100927 (sigA)	1100927 (SigA*)	-	1102549
LB 639	+	1103060	1104422	1362	2.31	44	38	BSU10290	yhfN	1	-	1103075 (SigF)	-	1104413
M9 674	-	1104374	1105054	680	2.69	-514	49	BSU10300	aprE	0.55	-	-	-	1104388
M9 675	-	1105012	1105604	592	3.49	-	-	-	-	-	1105590 (sigA)	-	-	-
M9 676	+	1105964	1107546	1582	3.51	39	30	BSU10310 BSU10320	yhfO yhfP	1 1	-	1105985 (SigA*)	-	1107554
LB 640	+	1105986	1107722	1736	4.32	17	206	BSU10310 BSU10320	yhfO yhfP	1 1	-	1105985 (SigA*)	-	-
M9 677	+	1107504	1108734	1230	4.53	229	30	BSU10330	yhfQ	1	-	-	-	1108729
LB 641	+	1107680	1108734	1054	6.85	53	30	BSU10330	yhfQ	1	-	-	-	1108729
LB 642	+	1108692	1109592	900	2.56	-	-	-	-	-	-	-	-	-
LB 643	-	1108708	1109344	636	4.2	27	28	BSU10340	phoE	1	-	-	-	1108707
M9 678	-	1108708	1112512	3804	5.29	27	28	BSU10370 BSU10360 BSU10350 BSU10340	bioY yhfT yhfS phoE	1 1 1 1	-	-	-	1108707
LB 644	-	1109302	1111940	2638	2.79	22	86	BSU10360 BSU10350	yhfT yhfS	1 1	-	-	-	-
LB 645	-	1112492	1112556	64	3.94	-	-	-	-	-	-	-	1112524	-
LB 646	-	1112580	1113964	1384	4.57	46	40	BSU10380	hemAT	1	-	1113979 (SigD)	-	1112590
M9 679	-	1112580	1113964	1384	6.47	46	40	BSU10380	hemAT	1	-	1113979 (SigD)	-	1112590
M9 680	-	1115858	1116626	768	2.33	-	-	-	-	-	-	-	-	-
M9 681	-	1116584	1116824	240	6.3	8	-1	BSU10410	yhzC	1	-	-	-	1116562
LB 647	+	1117074	1117424	350	3.45	35	-263	BSU10420	comK	0.55	1117074 (sigA)	1117075 (SigA*)	-	-
M9 682	+	1117074	1117710	636	4.73	35	23	BSU10420	comK	1	1117074 (sigA)	1117075 (SigA*)	-	1117723
LB 648	+	1117382	1117908	526	2.64	-	-	-	-	-	-	-	-	1117915
M9 683	+	1117668	1117886	218	2.99	-	-	-	-	-	-	-	-	1117915
LB 649	-	1117706	1118672	966	3.46	39	28	BSU10430	yhxD	1	-	-	-	1117695
M9 684	-	1117706	1118672	966	3.42	39	28	BSU10430	yhxD	1	-	-	-	1117695
M9 685	+	1117844	1117930	86	4.34	-	-	ncr19_M9	ncr19_M9	1	-	-	-	1117915
LB 650	+	1117866	1117930	64	3.75	-	-	ncr19_LB	ncr19_LB	1	-	-	-	1117915
LB 651	+	1117888	1118854	966	2.47	-	-	-	-	-	-	-	-	-
M9 686	+	1117888	1118854	966	3.26	-	-	-	-	-	-	-	-	-
LB 652	+	1118812	1119140	328	5.98	38	21	BSU10440	yhjA	1	-	1118804 (SigA*) | 1118806 (SigA)	-	1119130
M9 687	+	1118812	1119140	328	6.46	38	21	BSU10440	yhjA	1	-	1118804 (SigA*) | 1118806 (SigA)	-	1119130
LB 653	+	1119098	1120570	1472	2.28	-	-	-	-	-	-	-	-	-
M9 688	-	1119136	1120476	1340	4.18	-155	26	BSU10450	yhjB	0.89	-	-	-	1119130
M9 689	-	1120434	1120938	504	4.88	110	194	BSU10460	yhjC	1	-	-	-	1120413
LB 654	+	1121517	1122725	1208	4.01	33	44	BSU10480 BSU10490	yhjE sipV	1 1	-	1121526 (SigA*)	-	1122764
M9 690	+	1121517	1122703	1186	3.56	33	22	BSU10480 BSU10490	yhjE sipV	1 1	-	1121526 (SigA*)	-	-
LB 655	+	1122794	1124442	1648	2.92	68	81	BSU10500	yhjG	1	-	1122770 (SigA*)	-	-
LB 656	+	1124400	1124970	570	3.42	38	5	BSU10510	yhjH	1	-	1124407 (SigA*)	-	1124987
M9 691	+	1124400	1124970	570	2.68	38	5	BSU10510	yhjH	1	-	1124407 (SigA*)	-	1124987
LB 657	+	1129283	1130711	1428	3.23	432	7	BSU10560	yhjM	1	-	-	-	1130742
M9 692	+	1129283	1129721	438	4.15	-	-	-	-	-	-	-	-	-
M9 693	+	1129679	1130733	1054	4.98	36	29	BSU10560	yhjM	1	-	-	-	1130742
M9 694	+	1130691	1131327	636	2.27	-	-	-	-	-	-	-	-	-
LB 658	-	1130751	1132135	1384	2.62	63	167	BSU10570	yhjN	1	-	-	-	1130749
M9 695	-	1130751	1130947	196	4.33	-	-	-	-	-	-	-	-	1130749
M9 696	-	1130905	1132135	1230	3.29	63	13	BSU10570	yhjN	1	-	-	-	-
LB 659	+	1133419	1135265	1846	2.46	79	40	BSU10590	yhjP	1	-	-	-	1135250
LB 660	+	1136301	1138917	2616	4.06	19	-903	BSU10620	addB	0.74	1136293 (sigA)	1136294 (SigA*) | 1136296 (SigA)	-	-
M9 697	+	1136301	1138917	2616	3.65	19	-903	BSU10620	addB	0.74	1136293 (sigA)	1136294 (SigA*) | 1136296 (SigA)	-	-
LB 661	+	1138875	1142481	3606	4.59	932	-1024	BSU10630	addA	0.72	-	-	-	-
M9 698	+	1138875	1142481	3606	4.4	932	-1024	BSU10630	addA	0.72	-	-	-	-
LB 662	+	1142483	1147695	5212	4.39	1094	-446	BSU10640 BSU10650	sbcD sbcC	1 0.87	-	-	-	-
M9 699	+	1142483	1144153	1670	4.34	-	-	-	-	-	-	-	-	1144127
M9 700	+	1144111	1147673	3562	3.85	-534	-468	BSU10640 BSU10650	sbcD sbcC	0.55 0.86	-	-	-	-
M9 701	+	1147631	1148399	768	3.62	524	-58	BSU10660	yisB	0.81	-	-	-	-
LB 663	+	1147653	1148465	812	3.51	502	8	BSU10660	yisB	1	-	-	-	1148491
M9 702	+	1148357	1148487	130	4.61	-	-	-	-	-	-	-	-	1148491
LB 664	+	1150469	1152249	1780	2.99	-	-	-	-	-	-	-	-	-
M9 703	+	1150469	1150665	196	4	-	-	ncr20_M9	ncr20_M9	1	-	-	-	-
M9 704	+	1150623	1151105	482	2.84	-	-	shd41_M9	-	1	-	-	-	-
M9 705	-	1150639	1151033	394	2.57	13	211	BSU10730	yisI	1	-	-	-	-
LB 665	+	1152207	1153569	1362	4.41	37	-52	BSU10750 BSU10760	yisK yisL	1 0.85	-	-	-	-
M9 706	+	1152207	1153635	1428	5.03	37	14	BSU10750 BSU10760	yisK yisL	1 1	-	-	-	1153659
M9 707	-	1153169	1153761	592	2.37	-	-	shd42_M9	-	1	-	-	-	-
LB 666	+	1153527	1153789	262	2.42	-	-	-	-	-	-	-	-	-
LB 667	+	1153747	1156517	2770	7.63	42	44	BSU10770	wprA	1	-	-	-	1156530
M9 708	+	1153747	1156517	2770	7.55	42	44	BSU10770	wprA	1	-	-	-	1156530
LB 668	-	1159175	1159701	526	2.55	11	36	BSU10800	yizA	1	-	-	-	1159162
LB 669	+	1159907	1160741	834	3.33	15	-5	BSU10810	yisP	0.99	-	1159918 (SigA*)	-	1160716
M9 709	+	1159907	1160719	812	2.93	15	-27	BSU10810	yisP	0.97	-	1159918 (SigA*)	-	1160716
LB 670	+	1160787	1164327	3540	3.06	1480	166	BSU10830 BSU10840	yisR degA	1 1	-	-	-	1164299
M9 710	+	1160787	1160983	196	3.37	-	-	-	-	-	-	-	-	-
M9 711	+	1160941	1161555	614	2.23	-	-	shd43_M9	-	0.8	-	-	-	-
M9 712	+	1161513	1164173	2660	2.96	754	12	BSU10830 BSU10840	yisR degA	1 1	-	-	-	1164178
LB 671	+	1164285	1165207	922	3.46	85	-191	BSU10850	yisS	0.81	-	-	-	-
M9 713	-	1165445	1165971	526	3.68	13	4	BSU10860	yisT	1	-	1165973 (SigH)	-	1165438
LB 672	-	1165467	1165971	504	2.41	13	-18	BSU10860	yisT	0.96	-	1165973 (SigH)	-	1165472
LB 673	+	1166727	1169739	3012	2.32	10	-110	BSU10880 BSU10900	yisV yisY	1 0.86	-	-	-	-
LB 674	-	1168019	1168963	944	3.25	126	180	BSU10890	yisX	1	-	-	-	-
M9 714	-	1168129	1168963	834	2.9	126	70	BSU10890	yisX	1	-	-	-	1168153
M9 715	-	1170153	1170217	64	3.1	-	-	-	-	-	-	-	-	-
M9 716	-	1171011	1171075	64	3.25	-	-	-	-	-	-	-	-	-
M9 717	-	1177325	1178709	1384	3.74	42	40	BSU11000 BSU10990	yitI yitH	1 1	-	-	-	1177330
LB 675	-	1177347	1178687	1340	3.49	20	18	BSU11000 BSU10990	yitI yitH	1 1	-	-	-	1177330
M9 718	-	1178755	1181415	2660	4.71	15	2	BSU11020 BSU_misc_RNA_12 BSU11010	yitK BSU_misc_RNA_12 yitJ	1 1 1	-	1181426 (SigA)	-	1178723
LB 676	-	1180625	1180953	328	2.55	151	60	BSU_misc_RNA_12	BSU_misc_RNA_12	1	-	-	-	1180646
LB 677	-	1180911	1181437	526	4.05	37	-2	BSU11020	yitK	1	-	1181426 (SigA)	-	-
LB 678	+	1181445	1182433	988	4.9	54	38	BSU11030	yitL	1	-	1181454 (SigA*)	-	1182436
M9 719	+	1181445	1182433	988	4.73	54	38	BSU11030	yitL	1	-	1181454 (SigA*)	-	1182436
M9 720	-	1182429	1183087	658	2.75	55	19	BSU11040	yitM	1	-	-	-	1182404
LB 679	+	1184658	1185932	1274	3.41	-1	31	BSU11079 BSU11080 BSU11090	yizB yitQ yitR	1 1 1	-	1184657 (SigA*) | 1184659 (SigA)	-	1185936
M9 721	+	1184658	1185932	1274	3.34	-1	31	BSU11079 BSU11080 BSU11090	yizB yitQ yitR	1 1 1	-	1184657 (SigA*) | 1184659 (SigA)	-	1185936
LB 680	-	1187666	1188610	944	4.15	59	34	BSU11110	yitS	1	-	1188597 (SigK)	-	1187665
M9 722	-	1187666	1188588	922	4.66	37	34	BSU11110	yitS	1	-	1188597 (SigK)	-	1187665
LB 681	+	1188134	1188704	570	3.78	-	-	-	-	-	-	-	-	-
M9 723	+	1188134	1190024	1890	3.63	555	19	BSU11120 BSU11130	yitT ipi	1 1	-	-	-	1190030
LB 682	+	1188662	1190002	1340	4.21	27	-3	BSU11120 BSU11130	yitT ipi	1 0.99	-	1188664 (SigF) | 1188662 (SigB)	-	1190030
M9 724	-	1189998	1191360	1362	4.03	58	38	BSU11140 BSU11139	yitU yizC	1 1	-	-	-	1190006
LB 683	-	1190020	1191338	1318	3.88	36	16	BSU11140 BSU11139	yitU yizC	1 1	-	-	-	1190008
LB 684	+	1191390	1192510	1120	5.18	33	-52	BSU11150 BSU11160	yitV yitW	1 0.83	-	-	-	-
M9 725	+	1191390	1192598	1208	4.8	33	36	BSU11150 BSU11160	yitV yitW	1 1	-	-	-	1192597
LB 685	+	1192468	1194754	2286	3.89	390	-73	BSU11170 BSU11180	yitY yitZ	1 0.85	-	-	-	-
M9 726	+	1192556	1193764	1208	3.33	302	-524	BSU11170	yitY	0.63	-	-	-	-
M9 727	+	1193810	1194842	1032	3.55	523	15	BSU11180	yitZ	1	-	-	-	1194840
M9 728	-	1194222	1194924	702	2.37	-	-	shd44_M9	-	1	-	-	-	-
M9 729	+	1194998	1204123	9125	5.92	36	-297	BSU11190 BSU11200 BSU11210 BSU11220 BSU11230 BSU11240 BSU11250	argC argJ argB argD carA carB argF	1 1 1 1 1 1 0.69	1195003 (sigA)	1195002 (SigA*) | 1195003 (SigA)	-	-
M9 730	+	1204103	1204431	328	6	-	-	-	-	-	-	-	-	1204434
LB 686	-	1204405	1204733	328	2.91	-	-	shd45_LB	-	1	-	1204786 (SigA*)	-	1204414
M9 731	-	1204427	1204623	196	3.12	-	-	shd45_M9	-	1	-	-	-	1204414
LB 687	-	1204691	1204953	262	4.4	37	40	BSU11270	yjzD	1	-	-	-	1204697
M9 732	-	1204691	1204953	262	5.51	37	40	BSU11270	yjzD	1	-	-	-	1204697
M9 733	+	1205049	1205861	812	2.41	116	-38	BSU11280	yjaU	0.95	-	-	-	-
LB 688	+	1206588	1208214	1626	4.57	41	426	BSU11300 BSU11310	med comZ	1 1	1206539 (sigA) | 1206545 (sigA)	1206582 (SigA*)	-	-
M9 734	+	1206588	1207818	1230	5.16	41	30	BSU11300 BSU11310	med comZ	1 1	1206539 (sigA) | 1206545 (sigA)	1206582 (SigA*)	1207829	1207814
M9 735	+	1207842	1210458	2616	5.35	380	34	BSU11330 BSU11340	fabHA fabF	1 1	-	-	-	1210459
LB 689	-	1207858	1208142	284	2.24	85	-40	BSU11320	yjzB	0.83	-	-	-	1207817
M9 736	-	1207880	1208142	262	2.97	85	-62	BSU11320	yjzB	0.74	-	-	-	-
LB 690	+	1208172	1210458	2286	5.57	50	34	BSU11330 BSU11340	fabHA fabF	1 1	1208155 (sigA)	1208155 (SigA*) | 1208157 (SigA) | 1208206 (SigA)	-	1210459
M9 737	-	1210432	1211288	856	2.5	-	-	shd46_M9	-	1	-	-	-	1210435
M9 738	+	1211384	1213494	2110	5.42	93	45	BSU11360 BSU11370	appD appF	1 1	-	1211375 (SigA*)	-	-
M9 739	+	1213452	1215165	1713	7.75	85	-2	BSU11381 BSU11382	appA appA	1 1	-	-	-	1215204
LB 691	+	1213474	1214483	1009	2.43	63	482	BSU11381	appA	1	-	-	-	-
M9 740	+	1215123	1217186	2063	6.28	120	65	BSU11390 BSU11400	appB appC	1 1	-	-	-	-
M9 741	+	1217144	1218109	965	3.22	182	31	BSU11410	yjbA	1	-	-	-	1218104
LB 692	-	1218083	1219401	1318	5.3	-	30	BSU_misc_RNA_13 ncr21_LB BSU11420	BSU_misc_RNA_13 ncr21_LB trpS	1 1 1	-	1219456 (SigA*) | 1219386 (SigA) | 1219400 (SigF)	-	1218085
M9 742	-	1218083	1219379	1296	5.5	-	30	BSU_misc_RNA_13 ncr21_M9 BSU11420	BSU_misc_RNA_13 ncr21_M9 trpS	1 1 1	-	1219456 (SigA*) | 1219386 (SigA) | 1219400 (SigF)	-	1218085
LB 693	+	1219695	1221409	1714	5.84	154	-77	BSU11430	oppA	0.95	-	1219702 (SigA*) | 1219704 (SigA)	-	-
M9 743	+	1219695	1221431	1736	6.63	154	-55	BSU11430	oppA	0.97	-	1219702 (SigA*) | 1219704 (SigA)	-	-
LB 694	+	1221367	1225435	4068	4.06	227	-15	BSU11440 BSU11450 BSU11460 BSU11470	oppB oppC oppD oppF	1 1 1 0.98	-	-	-	1225452
M9 744	+	1221389	1223741	2352	4.46	205	291	BSU11440 BSU11450	oppB oppC	1 1	-	-	-	-
M9 745	+	1223699	1225435	1736	4.7	-244	-15	BSU11460 BSU11470	oppD oppF	0.77 0.98	-	-	-	1225452
LB 695	+	1225525	1226909	1384	2.23	32	135	BSU11480	yjbB	1	-	-	-	-
M9 746	-	1225541	1226749	1208	2.22	-	-	shd47_M9	-	1	-	-	-	-
LB 696	+	1226867	1228141	1274	6.47	71	49	BSU11490 BSU11500	yjbC spxA	1 1	1226907 (sigB) | 1226863 (sigW) | 1226863 (sigX)	1226863 (SigW) | 1226863 (SigX) | 1226903 (SigB)	1228147	1228137
M9 747	+	1226867	1228141	1274	5.53	71	49	BSU11490 BSU11500	yjbC spxA	1 1	1226907 (sigB) | 1226863 (sigW) | 1226863 (sigX)	1226863 (SigW) | 1226863 (SigX) | 1226903 (SigB)	1228147	1228137
LB 697	+	1228143	1228977	834	3.07	-	-	shd48_LB	-	1	-	-	-	-
LB 698	+	1228935	1229769	834	4.47	133	45	BSU11520	mecA	1	-	-	-	1229750
M9 748	+	1228935	1229747	812	5.3	133	23	BSU11520	mecA	1	-	-	-	1229750
LB 699	+	1230717	1233091	2374	5	366	-4	BSU11540	pepF	1	-	-	-	1233128
M9 749	+	1230959	1233091	2132	4.96	124	-4	BSU11540	pepF	1	-	-	-	1233128
LB 700	+	1233423	1233531	108	4.23	-	-	ncr22_LB	ncr22_LB	1	-	1233429 (SigA*) | 1233431 (SigA)	-	1233536
M9 750	+	1233423	1233531	108	5.14	-	-	ncr22_M9	ncr22_M9	1	-	1233429 (SigA*) | 1233431 (SigA)	-	1233536
LB 701	-	1233616	1235066	1450	4.28	158	-2	BSU11560 BSU11550	yjbI yjbH	1 1	-	-	-	1233589
M9 751	-	1233616	1235088	1472	4.19	180	-2	BSU11560 BSU11550	yjbI yjbH	1 1	-	-	-	1233589
LB 702	-	1235134	1236518	1384	3.9	34	29	BSU11580 BSU11570	yjbK yjbJ	1 1	-	-	-	1235140
M9 752	-	1235156	1236056	900	6.43	348	7	BSU11570	yjbJ	1	-	1236064 (SigD)	-	1235140
M9 753	-	1236014	1236518	504	4.18	34	-102	BSU11580	yjbK	0.82	-	-	-	-
LB 703	+	1236570	1239384	2814	5.73	39	10	BSU11590 BSU11600 BSU11610 BSU11620	yjbL yjbM ppnKA yjbO	1 1 1 1	-	1236582 (SigA*)	-	1239382
M9 754	+	1236570	1239384	2814	4.66	39	10	BSU11590 BSU11600 BSU11610 BSU11620	yjbL yjbM ppnKA yjbO	1 1 1 1	-	1236582 (SigA*)	-	1239382
LB 704	-	1239358	1240720	1362	2.35	599	29	BSU11630	prpE	1	-	-	-	1239360
M9 755	-	1239358	1239928	570	3.16	-193	29	BSU11630	prpE	0.74	-	-	-	1239360
LB 705	+	1240288	1242420	2132	3.49	68	50	BSU11640 BSU_misc_RNA_14	yjbQ BSU_misc_RNA_14	1 1	-	-	-	1242419
M9 756	+	1240288	1242288	2000	2.75	68	88	BSU11640	yjbQ	1	-	-	-	-
M9 757	+	1242246	1242442	196	6.89	-	-	ncr23_M9 BSU_misc_RNA_14	ncr23_M9 BSU_misc_RNA_14	1 1	-	1242238 (SigA*)	-	1242419
LB 706	+	1242378	1245126	2748	2.67	71	82	BSU11650 BSU11660 BSU11670 BSU11680	tenA tenI thiO thiS	1 1 1 1	-	-	-	-
M9 758	+	1242422	1247656	5234	7.41	27	4	BSU11650 BSU11660 BSU11670 BSU11680 BSU11690 BSU11700 BSU11710	tenA tenI thiO thiS thiG thiF thiD	1 1 1 1 1 1 1	-	1242451 (SigB)	-	1247675
LB 707	+	1245084	1247788	2704	2.31	-43	136	BSU11690 BSU11700 BSU11710	thiG thiF thiD	0.94 1 1	-	-	-	-
M9 759	+	1247614	1247788	174	3.31	-	-	-	-	-	-	-	-	-
LB 708	+	1247746	1248602	856	5.82	42	38	BSU11720	fabI	1	-	1247735 (SigA*)	-	1248601
M9 760	+	1247746	1248602	856	6.77	42	38	BSU11720	fabI	1	-	1247735 (SigA*)	-	1248601
LB 709	+	1248560	1249196	636	2.29	105	-152	BSU11730	cotO	0.78	-	-	-	-
M9 761	-	1253680	1256032	2352	2.75	40	33	BSU11820	yjcD	1	-	-	-	1253690
LB 710	-	1253702	1256032	2330	3.37	40	11	BSU11820	yjcD	1	-	-	-	1253690
LB 711	+	1256084	1256368	284	6.29	25	5	BSU11839	yjzE	1	-	1256090 (SigB)	-	1256382
M9 762	+	1256084	1256390	306	4.32	25	27	BSU11839	yjzE	1	-	1256090 (SigB)	-	1256387
LB 712	+	1256326	1259668	3342	2.38	1978	55	BSU_misc_RNA_15 BSU11870	BSU_misc_RNA_15 metI	1 1	-	-	-	-
LB 713	-	1256386	1258188	1802	4.74	52	50	BSU11860 BSU11850 BSU11840	yjcH yjcG yjcF	1 1 1	-	1258175 (SigA)	-	1256368
M9 763	-	1256386	1258166	1780	6.53	30	50	BSU11860 BSU11850 BSU11840	yjcH yjcG yjcF	1 1 1	-	1258175 (SigA)	-	1256368
M9 764	-	1258124	1258276	152	2.75	-	-	-	-	-	-	-	-	-
M9 765	+	1258196	1258480	284	4.72	-	-	ncr24_M9 BSU_misc_RNA_15	ncr24_M9 BSU_misc_RNA_15	1 1	-	-	-	1258459
M9 766	+	1258460	1260812	2352	6.26	32	34	BSU11870 BSU11880	metI metC	1 1	-	-	1260820	1260813
LB 714	-	1260786	1261400	614	2.32	44	25	BSU11890	yjcK	1	-	-	-	1260783
M9 767	-	1260786	1262676	1890	2.96	60	25	BSU11900 BSU11890	yjcL yjcK	1 1	-	-	-	1260783
M9 768	+	1260814	1261296	482	4.16	-	-	-	-	-	-	-	-	-
M9 769	+	1261254	1263628	2374	2.83	-440	767	BSU_tRNA_83 shd49_M9	-	0.77 1 0.77	-	-	-	1263640
LB 715	+	1262728	1263650	922	3.08	61	789	BSU_tRNA_83	trnSL-Val2	1	-	1262686 (SigA*) | 1262747 (SigA*) | 1262748 (SigA) | 1262669 (SigA)	-	1263640
M9 770	-	1262876	1263380	504	2.81	-	-	-	-	-	-	-	-	1262871
M9 771	-	1263338	1263820	482	4.51	-	-	-	-	-	-	1263774 (SigX) | 1263774 (SigW)	-	-
LB 716	-	1263602	1265008	1406	5.41	77	100	BSU11910	yjcM	1	-	-	-	1263614
M9 772	-	1263778	1264986	1208	6.81	55	-76	BSU11910	yjcM	0.94	-	-	-	-
M9 773	-	1264944	1265008	64	2.64	-	-	-	-	-	-	-	-	-
LB 717	+	1265016	1265410	394	4.93	41	33	BSU11920	yjcN	1	-	-	-	-
M9 774	+	1265016	1265410	394	5.55	41	33	BSU11920	yjcN	1	-	-	-	-
LB 718	+	1265368	1266378	1010	3.35	162	30	BSU11928 BSU11929 BSU11930	yjzF yjzG yjcO	1 1 1	-	-	-	-
M9 775	+	1265368	1266356	988	3.46	162	8	BSU11928 BSU11929 BSU11930	yjzF yjzG yjcO	1 1 1	-	-	-	-
M9 776	+	1266314	1267434	1120	4.3	300	21	BSU11940 BSU11950	yjcP yjcQ	1 1	-	-	1267449	1267434
LB 719	+	1266336	1267390	1054	3.88	278	-23	BSU11940 BSU11950	yjcP yjcQ	1 0.92	-	-	-	1267434
LB 720	+	1268294	1269678	1384	4.27	-19	94	BSU11970 BSU11980	yjcS yjdA	0.94 1	-	-	-	1269686
M9 777	+	1268294	1268622	328	4.07	-19	30	BSU11970	yjcS	0.94	-	-	-	-
M9 778	+	1268580	1269678	1098	3.13	249	94	BSU11980	yjdA	1	-	-	-	1269686
LB 721	+	1270582	1272494	1912	3.6	49	-83	BSU12000	manR	0.96	-	1270581 (SigA*)	-	-
LB 722	+	1272694	1276321	3627	5.34	31	30	BSU12010 BSU12020 BSU12030	manP manA yjdF	1 1 1	-	-	-	1276319
M9 779	+	1275751	1276321	570	5.29	58	30	BSU12030	yjdF	1	-	1275750 (SigA*) | 1275768 (SigB)	-	1276319
LB 723	-	1276317	1276865	548	3.44	22	20	BSU12040	yjdG	1	-	-	-	1276303
M9 780	-	1276317	1276865	548	4.03	22	20	BSU12040	yjdG	1	-	-	-	1276303
LB 724	-	1277309	1278231	922	2.53	-	-	-	-	-	-	-	-	-
LB 725	+	1277645	1278149	504	3.69	41	-16	BSU12060	yjdI	0.97	-	1277637 (SigA*)	-	-
M9 781	+	1277645	1277995	350	3.52	41	-170	BSU12060	yjdI	0.65	-	1277637 (SigA*)	-	-
M9 782	+	1277953	1279381	1428	2.33	-	-	ncr25_M9	ncr25_M9	1	-	-	-	-
LB 726	+	1278107	1279073	966	2.43	-	-	-	-	-	-	-	-	-
LB 727	-	1278189	1278407	218	4.31	8	16	BSU12069	yjzH	1	-	1278414 (SigW)	-	-
M9 783	-	1278189	1278407	218	3.99	8	16	BSU12069	yjzH	1	-	1278414 (SigW)	-	-
LB 728	-	1278365	1278913	548	2.84	19	200	BSU12070	yjdJ	1	-	-	-	-
M9 784	-	1278365	1278913	548	2.32	19	200	BSU12070	yjdJ	1	-	-	-	-
LB 729	+	1279031	1279381	350	3.48	-	-	-	-	-	-	-	-	-
M9 785	-	1279553	1280497	944	2.57	-6	-39	BSU12080	ctaO	0.95	-	-	-	-
LB 730	+	1281055	1282571	1516	4.3	73	40	BSU12100	yjeA	1	-	1281026 (SigA*) | 1281027 (SigA)	-	1282560
M9 786	+	1281055	1282571	1516	3.14	73	40	BSU12100	yjeA	1	-	1281026 (SigA*) | 1281027 (SigA)	-	1282560
M9 787	-	1282545	1283181	636	3.89	137	26	BSU12110	yjfA	1	-	-	-	1282541
LB 731	-	1283139	1283335	196	3.64	-1	30	BSU12120	yjfB	0.99	-	1283355 (SigD)	-	-
M9 788	-	1283139	1283357	218	5.59	21	30	BSU12120	yjfB	1	-	1283355 (SigD)	-	-
LB 732	-	1284350	1284788	438	2.93	19	21	BSU12140	yjgA	1	-	-	-	1284368
LB 733	+	1285544	1289128	3584	4.27	47	27	BSU12160 BSU12170	yjgC yjgD	1 1	-	1285554 (SigB)	-	1289133
M9 789	+	1285544	1286708	1164	3.32	-	-	-	-	-	-	1285554 (SigB)	-	-
M9 790	+	1286666	1286950	284	2.48	-	-	-	-	-	-	-	-	-
M9 791	+	1286908	1288270	1362	3.15	-	-	-	-	-	-	-	-	-
M9 792	+	1288228	1289128	900	3.73	313	27	BSU12170	yjgD	1	-	-	-	1289133
M9 793	-	1289168	1289232	64	4.51	-	-	-	-	-	-	-	-	-
LB 734	+	1289284	1289964	680	3.87	14	25	BSU12180	yjhA	1	-	-	-	1289984
M9 794	+	1289284	1289942	658	4.41	14	3	BSU12180	yjhA	1	-	-	-	1289984
M9 795	+	1289900	1290668	768	2.42	118	24	BSU12190	yjhB	1	-	-	-	1290670
LB 735	-	1290642	1290970	328	2.72	17	33	BSU12200	yjiA	1	-	-	-	1290649
M9 796	-	1290642	1290992	350	3.85	39	33	BSU12200	yjiA	1	-	-	-	1290649
LB 736	+	1291198	1293462	2264	2.58	146	-273	BSU12210 BSU12220	yjiB yjiC	1 0.77	-	-	-	-
M9 797	+	1291198	1293770	2572	2.59	146	35	BSU12210 BSU12220	yjiB yjiC	1 1	-	-	-	1293772
LB 737	-	1293744	1293984	240	2.98	20	32	BSU12229	yjzI	1	-	-	-	1293747
M9 798	-	1293744	1294072	328	2.92	108	32	BSU12229	yjzI	1	-	-	-	1293747
LB 738	+	1294080	1294980	900	4.51	58	30	BSU12230	yjjA	1	-	-	-	1294986
M9 799	+	1294080	1294980	900	4.79	58	30	BSU12230	yjjA	1	-	-	-	1294986
LB 739	-	1294954	1296712	1758	2.82	212	42	BSU12250 BSU12240	yjkB yjkA	1 1	-	-	-	1294945
M9 800	-	1294954	1297636	2682	2.84	42	42	BSU12260 BSU12250 BSU12240	yjlA yjkB yjkA	1 1 1	-	-	-	1294945
LB 740	+	1295004	1297752	2748	2.24	-	-	-	-	-	-	-	-	-
LB 741	-	1296670	1297636	966	3.34	42	-50	BSU12260	yjlA	0.95	-	-	-	1296648
M9 801	+	1297644	1298390	746	2.74	82	167	BSU12270	yjlB	1	-	1297659 (SigA*)	-	-
LB 742	+	1297710	1298390	680	3.61	16	167	BSU12270	yjlB	1	-	1297659 (SigA*)	-	-
LB 743	+	1298348	1300260	1912	7.19	264	8	BSU12280 BSU12290	yjlC ndh	1 1	-	1298354 (SigA*) | 1298356 (SigA)	-	-
M9 802	+	1298348	1300282	1934	7.03	264	30	BSU12280 BSU12290	yjlC ndh	1 1	-	1298354 (SigA*) | 1298356 (SigA)	-	1300313
LB 744	+	1300218	1300304	86	3.46	-	-	-	-	-	-	-	-	1300313
LB 745	+	1308754	1309808	1054	3.11	48	5	BSU12370	exuR	1	-	-	-	-
M9 803	+	1308754	1309940	1186	4.07	48	137	BSU12370	exuR	1	-	-	-	1309956
M9 804	-	1312818	1313652	834	4.83	37	33	BSU12400	yjnA	1	-	-	-	1312821
LB 746	-	1313786	1314334	548	5.83	30	54	BSU12410	yjoA	1	-	-	-	1313768
M9 805	-	1313808	1314334	526	4.33	30	32	BSU12410	yjoA	1	-	-	-	1313804
LB 747	+	1314408	1315726	1318	5.01	45	2	BSU12420	yjoB	1	1314425 (sigW)	1314425 (SigW)	-	1315755
M9 806	+	1314430	1315066	636	4.15	-	-	-	-	-	1314425 (sigW)	1314425 (SigW)	-	1315061
M9 807	+	1315024	1315748	724	2.79	-571	24	BSU12420	yjoB	0.55	-	-	-	1315755
M9 808	-	1315722	1315830	108	2.61	-	-	-	-	-	-	-	-	1315731
LB 748	+	1315838	1317156	1318	4.45	31	27	BSU12430 BSU12440	rapA phrA	1 1	1315839 (sigA)	-	1317167	1317153
M9 809	+	1315838	1317178	1340	7.3	31	49	BSU12430 BSU12440	rapA phrA	1 1	1315839 (sigA)	-	1317167	1317169
LB 749	-	1317127	1317432	305	2.97	18	30	BSU12450	yjpA	1	-	-	-	1317142
M9 810	-	1317127	1317432	305	3.83	18	30	BSU12450	yjpA	1	-	-	-	1317142
LB 750	+	1317506	1318120	614	4.96	29	-368	BSU12460	xlyB	0.61	-	-	-	-
M9 811	+	1317506	1318318	812	2.62	29	-170	BSU12460	xlyB	0.82	-	-	-	-
LB 751	+	1318078	1320345	2267	3.72	933	-181	BSU12480 BSU12490	yjqB yjqC	1 0.78	-	-	-	-
LB 752	-	1318446	1318931	485	3.88	26	82	BSU12470	yjqA	1	-	-	-	1318490
M9 812	-	1318523	1318931	408	3.61	26	5	BSU12470	yjqA	1	-	-	-	1318496
M9 813	+	1319005	1320433	1428	2.64	6	-93	BSU12480 BSU12490	yjqB yjqC	1 0.89	-	1318987 (SigA*)	-	-
LB 753	-	1320539	1321703	1164	3.07	33	31	BSU12510 BSU12500	xre xkdA	1 1	-	-	-	-
M9 814	-	1320891	1321703	812	4.38	33	438	BSU12510	xre	1	-	-	-	-
LB 754	+	1321799	1324396	2597	2.99	49	41	BSU12519 BSU12520 BSU12530 BSU12539 BSU12540 BSU12550	yjzJ xkdB xkdC ykzK xkdD xtrA	1 1 1 1 1 1	-	1321805 (SigA*)	-	1324436
LB 755	+	1324354	1325100	746	2.84	117	120	BSU12560	xpf	1	-	-	-	-
LB 756	+	1325058	1341639	16581	6.11	38	282	BSU12570 BSU12580 BSU12590 BSU12600 BSU12610 BSU12619 BSU12620 BSU12630 BSU12640 BSU12649 BSU12650 BSU12660 BSU12671 BSU12672 BSU12680 BSU12690 BSU12700 BSU12710 BSU12720	xtmA xtmB xkdE xkdF xkdG ykzL xkdH xkdI xkdJ ykzM xkdK xkdM xkdN xkzB xkdO xkdP xkdQ xkdR xkdS	1 1 1 1 1 1 1 1 1 1 1 1 1 1 1 1 1 1 1	-	-	-	-
M9 815	+	1325058	1328598	3540	2.88	38	-84	BSU12570 BSU12580 BSU12590	xtmA xtmB xkdE	1 1 0.94	-	-	-	-
M9 816	+	1328556	1331060	2504	3.37	146	165	BSU12600 BSU12610 BSU12619	xkdF xkdG ykzL	1 1 1	-	1328479 (SigA*)	-	-
M9 817	+	1331018	1334801	3783	3.89	-126	16	BSU12620 BSU12630 BSU12640 BSU12649 BSU12650 BSU12660 BSU12671	xkdH xkdI xkdJ ykzM xkdK xkdM xkdN	0.65 1 1 1 1 1 1	-	-	-	-
M9 818	+	1334759	1334932	173	2.32	56	-32	BSU12672	xkzB	0.79	-	-	-	-
M9 819	+	1334890	1335171	281	3.78	-	-	-	-	-	-	-	-	-
M9 820	+	1335129	1335435	306	2.66	-	-	-	-	-	-	-	-	-
M9 821	+	1335393	1336447	1054	3.7	-	-	-	-	-	-	-	-	-
M9 822	+	1336405	1336711	306	2.38	-	-	-	-	-	-	-	-	-
M9 823	+	1336669	1347998	11329	3.67	-1703	-184	BSU12680 BSU12690 BSU12700 BSU12710 BSU12720 BSU12730 BSU12740 BSU12749 BSU12750 BSU12760 BSU12770 BSU12780 BSU12790 BSU12800 BSU12810	xkdO xkdP xkdQ xkdR xkdS xkdT xkdU xkzA xkdV xkdW xkdX xepA xhlA xhlB xlyA	0.57 1 1 1 1 1 1 1 1 1 1 1 1 1 0.79	-	1336630 (SigA*)	-	-
LB 757	+	1341597	1345908	4311	5.43	-247	113	BSU12730 BSU12740 BSU12749 BSU12750 BSU12760 BSU12770	xkdT xkdU xkzA xkdV xkdW xkdX	0.76 1 1 1 1 1	-	-	-	-
LB 758	+	1345910	1348218	2308	5.67	-71	36	BSU12780 BSU12790 BSU12800 BSU12810	xepA xhlA xhlB xlyA	0.92 1 1 1	-	-	-	1348217
M9 824	+	1347956	1348394	438	2.47	-	-	-	-	-	-	-	-	-
LB 759	+	1348176	1349715	1539	2.24	-	-	-	-	-	-	-	-	-
M9 825	-	1348192	1348432	240	3.5	-	-	-	-	-	-	1348427 (SigG)	-	1348199
LB 760	-	1348258	1349202	944	3.67	-156	184	BSU12830 BSU12820	spoIISA spoIISB	0.79 1	-	-	-	1348256
M9 826	-	1348390	1349202	812	4.81	-156	52	BSU12830 BSU12820	spoIISA spoIISB	0.79 1	-	-	-	-
M9 827	+	1349078	1349693	615	2.28	-	-	-	-	-	-	-	-	-
LB 761	-	1349446	1351271	1825	6.16	172	22	BSU12850 BSU12840	ykaA pit	1 1	-	1351281 (SigA)	-	1349440
M9 828	-	1349446	1351271	1825	5.41	172	22	BSU12850 BSU12840	ykaA pit	1 1	-	1351281 (SigA)	-	1349440
LB 762	-	1351229	1351403	174	2.23	-	-	-	-	-	-	-	-	-
LB 763	-	1351361	1352745	1384	4.16	54	14	BSU12860	ykbA	1	-	1352737 (SigA)	-	1351347
M9 829	-	1351581	1352745	1164	2.72	54	-206	BSU12860	ykbA	0.84	-	1352737 (SigA)	-	-
LB 764	+	1353017	1353873	856	2.71	63	-157	BSU12870	mhqA	0.83	1353012 (sigA)	1353013 (SigA)	-	-
M9 830	+	1353039	1354049	1010	3.75	41	19	BSU12870	mhqA	1	1353012 (sigA)	1353013 (SigA)	-	1354067
LB 765	-	1357481	1357831	350	4.29	-	-	ncr26_LB	ncr26_LB	1	-	1357833 (SigW) | 1357833 (SigX)	-	-
M9 831	-	1357481	1357831	350	5.01	-	-	ncr26_M9	ncr26_M9	1	-	1357833 (SigW) | 1357833 (SigX)	-	-
M9 832	-	1357899	1359349	1450	4.3	64	37	BSU12900	htrA	1	1359331 (sigA)	-	-	1357900
LB 766	-	1357921	1359327	1406	4.09	42	15	BSU12900	htrA	1	1359331 (sigA)	-	-	1357900
LB 767	-	1359285	1359415	130	2.54	-	-	-	-	-	-	-	-	-
LB 768	+	1359379	1360279	900	3.02	75	7	BSU12910	proG	1	-	-	-	1360290
M9 833	+	1359379	1360301	922	3.66	75	29	BSU12910	proG	1	-	-	-	1360290
M9 834	+	1360369	1365845	5476	5.12	32	45	BSU12920 BSU12930 BSU12940 BSU12950 BSU12960	dppA dppB dppC dppD dppE	1 1 1 1 1	1360366 (sigA)	1360366 (SigA*) | 1360368 (SigA)	1365861	1365846
M9 835	+	1365803	1369874	4071	4.19	85	41	BSU12970 BSU12980 BSU12990 BSU13000	ykfA ykfB ykfC ykfD	1 1 1 1	-	-	-	1369890
LB 769	-	1369848	1370946	1098	5.32	21	28	BSU13010	ykgB	1	-	-	-	1369841
M9 836	-	1369848	1370946	1098	5.2	21	28	BSU13010	ykgB	1	-	-	-	1369841
LB 770	-	1370904	1371913	1009	4.17	38	111	BSU13020	ykgA	1	-	1371905 (SigB)	-	-
M9 837	-	1370904	1371913	1009	2.42	38	111	BSU13020	ykgA	1	-	1371905 (SigB)	-	-
LB 771	+	1371987	1372513	526	4.95	48	-40	BSU13030	ykhA	0.92	-	1371987 (SigA*)	-	-
M9 838	+	1371987	1372579	592	4.92	48	26	BSU13030	ykhA	1	-	1371987 (SigA*)	-	1372584
LB 772	+	1372471	1372601	130	2.75	-	-	-	-	-	-	-	-	1372584
LB 773	+	1375243	1378166	2923	3.95	17	21	BSU13070 BSU13080 ncr27_LB BSU_misc_RNA_16 BSU13090 BSU13100 BSU13110	ykkA ykkB ncr27_LB BSU_misc_RNA_16 ykkC ykkD purU	1 1 1 1 1 1 1	-	-	-	1378172
M9 839	+	1375243	1376385	1142	2.72	17	90	BSU13070 BSU13080	ykkA ykkB	1 1	-	-	-	-
M9 840	+	1376343	1376451	108	4.52	-	-	BSU_misc_RNA_16 ncr27_M9	BSU_misc_RNA_16 ncr27_M9	0.87 1	-	1376327 (SigA*)	-	1376462
M9 841	+	1377222	1378166	944	4.81	21	21	BSU13110	purU	1	-	1377208 (SigA*) | 1377210 (SigA)	-	1378172
LB 774	+	1378212	1380894	2682	5.05	-	42	ncr28_LB BSU_misc_RNA_17 BSU13120 BSU13130	ncr28_LB BSU_misc_RNA_17 proB proA	1 1 1 1	-	1378231 (SigA)	-	1380897
M9 842	+	1378212	1378452	240	5.59	-	-	ncr28_M9 BSU_misc_RNA_17	ncr28_M9 BSU_misc_RNA_17	1 1	-	1378231 (SigA)	-	1378460
M9 843	+	1378454	1380894	2440	5.53	42	42	BSU13120 BSU13130	proB proA	1 1	-	-	-	1380897
LB 775	+	1380962	1381356	394	3.74	16	-47	BSU13140	ohrA	0.89	1380952 (sigA)	1380951 (SigA*) | 1380953 (SigA)	-	-
M9 844	+	1380962	1381422	460	4.01	16	19	BSU13140	ohrA	1	1380952 (sigA)	1380951 (SigA*) | 1380953 (SigA)	-	1381420
LB 776	-	1381418	1381922	504	3.25	45	16	BSU13150	ohrR	1	-	-	-	1381411
M9 845	-	1381418	1381900	482	3.52	23	16	BSU13150	ohrR	1	-	-	-	1381411
LB 777	+	1381996	1382478	482	5.16	24	48	BSU13160	ohrB	1	1381995 (sigB)	1381992 (SigB)	-	1382459
M9 846	+	1381996	1382456	460	4.71	24	26	BSU13160	ohrB	1	1381995 (sigB)	1381992 (SigB)	-	1382459
M9 847	+	1382414	1383314	900	2.31	43	687	BSU13169	ykzN	1	-	-	-	1383309
LB 778	+	1382436	1383314	878	3.19	21	687	BSU13169	ykzN	1	-	-	-	1383309
M9 848	-	1382650	1383264	614	3.17	117	27	BSU13170	guaD	1	-	-	-	1382650
M9 849	-	1383222	1383330	108	3.18	-	-	-	-	-	-	-	-	-
M9 850	-	1383288	1385926	2638	5.97	-	32	BSU_misc_RNA_18 ncr29_M9 BSU13180	BSU_misc_RNA_18 ncr29_M9 metE	1 1 1	-	1385899 (SigA*) | 1385926 (SigA)	-	1383289
M9 851	-	1386368	1386960	592	2.61	-23	-344	BSU13190	isp	0.62	1387008 (sigA)	-	-	-
LB 779	+	1387188	1388066	878	5.33	18	27	BSU13200	rsbRB	1	-	1387188 (SigA*)	-	1388065
M9 852	+	1387188	1388066	878	5.13	18	27	BSU13200	rsbRB	1	-	1387188 (SigA*)	-	1388065
M9 853	-	1388040	1391865	3825	6.12	14	30	BSU_misc_RNA_19 BSU13240 BSU13230 BSU13220 BSU13210	BSU_misc_RNA_19 thiU thiV thiW thiX	1 1 1 1 1	-	1391868 (SigA)	-	1388045
LB 780	-	1391669	1391865	196	2.63	-	-	BSU_misc_RNA_19 ncr30_LB	BSU_misc_RNA_19 ncr30_LB	1 1	-	1391868 (SigA)	-	1391679
LB 781	+	1391895	1395303	3408	3.31	58	15	BSU13250 BSU13260 BSU13270 BSU13280	ykoG ykoH ykoI ykoJ	1 1 1 1	-	-	-	1395312
M9 854	+	1391895	1392487	592	3.42	58	-152	BSU13250	ykoG	0.78	-	-	-	-
M9 855	+	1392445	1394137	1692	2.75	198	130	BSU13260	ykoH	1	-	-	-	-
M9 856	+	1394095	1395303	1208	3.67	-91	15	BSU13270 BSU13280	ykoI ykoJ	0.87 1	-	-	-	1395312
M9 857	+	1395591	1397392	1801	4.95	422	24	BSU13300	mgtE	1	-	1395605 (SigA*)	-	1397401
LB 782	+	1395613	1397348	1735	5.01	400	-20	BSU13300	mgtE	0.99	-	1395605 (SigA*)	-	1397373
M9 858	-	1397388	1398134	746	3.25	391	23	BSU13310	tnrA	1	-	-	-	1397378
LB 783	-	1397432	1398134	702	2.84	391	-21	BSU13310	tnrA	0.94	-	-	-	-
LB 784	+	1398428	1398976	548	4.47	68	16	BSU13340	ykoM	1	-	1398423 (SigH)	-	1398990
M9 859	+	1398428	1398910	482	3.68	68	-50	BSU13340	ykoM	0.89	-	1398423 (SigH)	-	-
M9 860	-	1406320	1407528	1208	2.67	236	37	BSU13410	ykoV	1	-	-	-	-
LB 785	-	1407486	1409772	2286	3.48	41	-157	BSU13420	ykoW	0.93	-	-	-	-
M9 861	-	1407486	1409772	2286	4.89	41	-157	BSU13420	ykoW	0.93	-	-	-	-
LB 786	+	1409890	1410240	350	5	-	-	-	-	-	-	-	-	-
M9 862	+	1409890	1410768	878	4.52	22	191	BSU13430	ykoX	1	-	-	-	1410760
LB 787	+	1410198	1410768	570	3.76	-286	191	BSU13430	ykoX	0.57	-	-	-	1410760
LB 788	+	1410770	1411670	900	3.12	-116	42	BSU13440	ykoY	0.88	-	-	-	1411675
M9 863	+	1410770	1411670	900	3.38	-116	42	BSU13440	ykoY	0.88	-	-	-	1411675
LB 789	+	1411782	1412990	1208	4.22	110	343	BSU13450	sigI	1	-	-	-	-
M9 864	+	1411870	1414112	2242	4.43	22	323	BSU13450 BSU13460	sigI rsgI	1 1	-	-	-	1414115
LB 790	+	1412948	1414112	1164	4.62	-304	323	BSU13460	rsgI	0.73	-	-	-	1414115
LB 791	+	1414070	1415014	944	3.38	-	-	-	-	-	-	-	-	-
M9 865	+	1414070	1415014	944	2.26	-	-	-	-	-	-	-	-	-
LB 792	-	1414108	1414898	790	4.47	72	17	BSU13480	ykrK	1	-	-	-	1414096
M9 866	-	1414108	1414898	790	4.24	72	17	BSU13480	ykrK	1	-	-	-	1414096
LB 793	+	1414972	1415938	966	5.29	25	45	BSU13490	htpX	1	-	1414971 (SigA*) | 1414976 (SigB) | 1414961 (SigA)	-	1415930
M9 867	+	1414972	1415938	966	4.44	25	45	BSU13490	htpX	1	-	1414971 (SigA*) | 1414976 (SigB) | 1414961 (SigA)	-	1415930
LB 794	+	1416028	1416818	790	4.03	39	-598	BSU13500	ktrD	0.56	-	1415963 (SigF) | 1416023 (SigF)	-	-
M9 868	+	1416050	1416796	746	3.21	17	-620	BSU13500	ktrD	0.54	-	-	-	-
M9 869	+	1416754	1417434	680	2.22	-	-	-	-	-	-	-	-	1417441
LB 795	+	1416776	1417434	658	3.13	-	-	-	-	-	-	-	-	1417441
LB 796	+	1417854	1417940	86	2.84	-	-	-	-	-	-	-	-	1417932
M9 870	+	1417854	1417940	86	4.36	-	-	-	-	-	-	-	-	1417932
LB 797	+	1419174	1421328	2154	2.51	39	-101	BSU13530	kinE	0.95	-	-	-	-
M9 871	+	1419174	1422186	3012	3.44	39	263	BSU13530 BSU13540	kinE ogt	1 1	-	-	-	1422179
M9 872	-	1421192	1422114	922	3.55	-	-	-	-	-	-	-	-	-
LB 798	+	1421286	1422120	834	3.02	140	197	BSU13540	ogt	1	1421327 (sigA)	-	-	1422167
LB 799	-	1422138	1424468	2330	5.64	34	34	BSU13560 BSU13550	mtnK mtnA	1 1	-	-	-	1422132
M9 873	-	1422138	1424468	2330	8.52	34	34	BSU13560 BSU13550	mtnK mtnA	1 1	-	-	-	1422132
LB 800	-	1424426	1425568	1142	3.5	22	101	BSU13570 BSU_misc_RNA_20	mtnU BSU_misc_RNA_20	1 1	1425546 (sigA)	-	-	-
M9 874	-	1424448	1424512	64	4.26	-	-	-	-	-	-	-	-	1424483
M9 875	-	1424470	1425568	1098	6.31	22	-	BSU13570 BSU_misc_RNA_20 ncr31_M9	mtnU BSU_misc_RNA_20 ncr31_M9	1 1 1	1425546 (sigA)	-	-	1424483
M9 876	+	1425268	1426718	1450	4.52	373	-119	BSU13580	mtnE	0.9	-	-	-	-
LB 801	+	1425290	1429952	4662	3.37	351	-168	BSU13580 ncr32_LB BSU_misc_RNA_21 BSU13590 BSU13600 BSU13610 BSU13620	mtnE ncr32_LB BSU_misc_RNA_21 mtnW mtnX mtnB mtnD	1 1 1 1 1 1 0.69	-	-	-	-
M9 877	+	1426676	1430172	3496	6.61	200	52	BSU_misc_RNA_21 BSU13590 BSU13600 BSU13610 BSU13620	BSU_misc_RNA_21 mtnW mtnX mtnB mtnD	1 1 1 1 1	-	-	-	1430151
M9 878	-	1430146	1430562	416	3.64	81	15	BSU13630	ykvA	1	-	1430560 (SigD)	-	1430131
LB 802	-	1430168	1430562	394	3.04	81	-7	BSU13630	ykvA	0.98	-	1430560 (SigD)	-	1430131
LB 803	+	1430548	1431492	944	3.42	136	34	BSU13640 BSU13650	spo0E eag	1 1	-	-	-	1431486
M9 879	+	1430636	1430986	350	4.15	48	45	BSU13640	spo0E	1	1430637 (sigA)	1430635 (SigA*)	-	1430988
M9 880	+	1430944	1431712	768	2.41	83	254	BSU13650	eag	1	-	-	-	-
LB 804	+	1431450	1433208	1758	2.36	-	-	-	-	-	-	-	-	-
LB 805	-	1431466	1433026	1560	3.84	20	20	BSU13660	kinD	1	-	-	-	1431463
M9 881	-	1431466	1433026	1560	4.16	20	20	BSU13660	kinD	1	-	-	-	1431463
LB 806	+	1433166	1433670	504	5	33	34	BSU13670	mhqR	1	-	1433170 (SigA*)	-	1433668
M9 882	+	1433166	1433670	504	4.06	33	34	BSU13670	mhqR	1	-	1433170 (SigA*)	-	1433668
LB 807	-	1433644	1434060	416	4.85	-	-	-	-	-	-	-	-	1433642
M9 883	-	1433644	1435270	1626	6.99	25	32	BSU13690 BSU13680	motA motB	1 1	1435269 (sigD)	1435283 (SigD)	-	1433642
LB 808	-	1434018	1435270	1252	5.97	25	-342	BSU13690 BSU13680	motA motB	1 0.56	1435269 (sigD)	1435283 (SigD)	-	-
M9 884	-	1435228	1435292	64	2.75	-	-	-	-	-	1435269 (sigD)	1435283 (SigD)	-	-
M9 885	+	1435278	1435430	152	2.94	-	-	ncr33_M9	ncr33_M9	1	-	-	-	1435391
LB 809	-	1435602	1436260	658	2.36	-	-	-	-	-	-	-	-	1435599
LB 810	-	1436218	1437932	1714	3.3	205	-590	BSU13700	clpE	0.72	1437917 (sigA)	1437925 (SigA) | 1437987 (SigA)	-	-
LB 811	+	1439238	1442074	2836	4.55	36	286	BSU_misc_RNA_22 BSU13720 BSU13730 BSU13740 BSU13750	BSU_misc_RNA_22 queC queD queE queF	1 1 1 1 1	-	1439244 (SigA)	-	1442061
M9 886	+	1439238	1442074	2836	4.08	36	286	BSU_misc_RNA_22 BSU13720 BSU13730 BSU13740 BSU13750	BSU_misc_RNA_22 queC queD queE queF	1 1 1 1 1	-	1439244 (SigA)	-	1442061
M9 887	-	1442092	1442728	636	3.36	25	255	BSU13760	ykvN	1	-	-	-	1442088
LB 812	-	1442224	1442728	504	2.47	25	123	BSU13760	ykvN	1	-	-	-	-
LB 813	+	1445310	1447046	1736	2.81	4	478	BSU13789 BSU13790 BSU13799	ykzQ ykvQ ykzR	1 1 1	-	-	-	-
M9 888	+	1446828	1447046	218	2.86	-	-	ncr34_M9	ncr34_M9	1	-	-	-	-
M9 889	-	1447570	1447876	306	5.36	29	92	BSU13810	ykvS	1	-	-	-	1447564
LB 814	-	1447592	1447876	284	4.59	29	70	BSU13810	ykvS	1	-	-	-	1447584
LB 815	+	1447972	1449004	1032	2.28	41	-128	BSU13819 BSU13820	ykzS ykvT	1 0.8	-	-	-	-
LB 816	+	1451272	1453162	1890	3.02	99	-122	BSU13850	zosA	0.94	1451265 (sigA)	1451264 (SigA*) | 1451266 (SigA)	-	-
LB 817	-	1453290	1453530	240	2.73	-	-	ncr35_LB	ncr35_LB	1	-	-	-	1453287
M9 890	-	1453290	1453530	240	3.07	-	-	ncr35_M9	ncr35_M9	1	-	-	-	1453287
M9 891	+	1453648	1454812	1164	4.65	43	30	BSU13860	ykvY	1	-	-	-	1454818
LB 818	+	1453670	1454592	922	5.32	21	-190	BSU13860	ykvY	0.83	-	-	-	-
LB 819	+	1454550	1456880	2330	4.63	514	-78	BSU13870 BSU13880	ykvZ glcT	1 0.91	-	-	-	-
M9 892	+	1454836	1455384	548	2.96	-	-	-	-	-	-	-	-	-
M9 893	+	1455342	1456132	790	2.35	-278	103	BSU13870	ykvZ	0.71	-	-	-	-
M9 894	+	1456090	1456902	812	4.48	2	-56	BSU13880	glcT	0.94	-	-	-	-
LB 820	+	1456838	1460751	3913	8.35	349	-611	BSU13890 BSU13900 BSU13910	ptsG ptsH ptsI	1 1 0.64	1456853 (sigA)	1456847 (SigA*)	-	-
M9 895	+	1456860	1461389	4529	7.5	327	27	BSU13890 BSU13900 BSU13910	ptsG ptsH ptsI	1 1 1	1456853 (sigA)	1456847 (SigA*)	1461411	1461396
LB 821	+	1460709	1461301	592	7.74	-	-	-	-	-	-	-	-	-
LB 822	+	1461259	1461411	152	5.42	-	-	-	-	-	-	-	1461411	1461396
M9 896	+	1461347	1462797	1450	3.06	106	-1	BSU13920 BSU13930	splA splB	1 1	-	-	-	1462823
M9 897	-	1461385	1462857	1472	3.32	-	-	-	-	-	-	-	-	1461373
LB 823	+	1461391	1462775	1384	3.63	62	-23	BSU13920 BSU13930	splA splB	1 0.98	1461438 (sigG)	-	-	1462823
M9 898	-	1462815	1463518	703	4.7	25	-2	BSU13940	ykwB	1	-	1463505 (SigA) | 1463553 (SigA)	-	1462827
LB 824	+	1463614	1465595	1981	4.29	14	0	BSU13950	mcpC	1	1463615 (sigD)	1463610 (SigD)	-	1465631
M9 899	+	1463614	1465617	2003	6.85	14	22	BSU13950	mcpC	1	1463615 (sigD)	1463610 (SigD)	-	1465631
LB 825	+	1465664	1466630	966	6.08	69	31	BSU13960	ykwC	1	-	-	-	1466629
M9 900	+	1465664	1466630	966	6.33	69	31	BSU13960	ykwC	1	-	-	-	1466629
LB 826	-	1466604	1467438	834	2.56	27	34	BSU13970	ykwD	1	-	-	-	1466605
M9 901	-	1466604	1467350	746	3.67	-61	34	BSU13970	ykwD	0.92	-	-	-	1466605
M9 902	-	1467308	1467680	372	2.37	-	-	-	-	-	-	-	-	-
LB 827	+	1467710	1469710	2000	5.38	38	-152	BSU13980	pbpH	0.93	-	-	-	-
M9 903	+	1467710	1469908	2198	4.61	38	46	BSU13980	pbpH	1	-	-	-	1469896
LB 828	+	1469668	1471866	2198	3.5	358	20	BSU13990	kinA	1	-	-	1471884	1471869
M9 904	+	1469976	1471866	1890	3.8	50	20	BSU13990	kinA	1	1469970 (sigH)	1469971 (SigH)	1471884	1471869
LB 829	+	1471824	1473607	1783	2.28	-	-	-	-	-	-	-	-	-
LB 830	-	1471840	1473425	1585	4.74	24	17	BSU14009 BSU14000	ykzT patA	1 1	-	-	-	1471842
M9 905	-	1471840	1473425	1585	5.12	24	17	BSU14009 BSU14000	ykzT patA	1 1	-	-	-	1471842
LB 831	+	1473565	1474553	988	4.66	40	37	BSU14010	cheV	1	1473574 (sigD)	1473569 (SigD)	-	1474551
M9 906	+	1473565	1474531	966	6.85	40	15	BSU14010	cheV	1	1473574 (sigD)	1473569 (SigD)	-	1474551
M9 907	+	1474489	1474553	64	2.65	-	-	-	-	-	-	-	-	1474551
LB 832	-	1474527	1475053	526	4.63	29	33	BSU14020	ykyB	1	-	-	-	1474524
M9 908	-	1474527	1475053	526	6.09	29	33	BSU14020	ykyB	1	-	-	-	1474524
LB 833	-	1475099	1476461	1362	4.08	19	51	BSU14030	ykuC	1	-	-	-	1475109
M9 909	-	1475121	1476461	1340	3.9	19	29	BSU14030	ykuC	1	-	-	-	1475109
LB 834	-	1476419	1477954	1535	2.78	25	99	BSU14050 BSU14040	ykuE ykuD	1 1	-	-	1476450	-
LB 835	+	1478050	1481500	3450	4.8	22	49	BSU14060 BSU14071 BSU14072	fadH fadG ykzU	1 1 1	1478035 (sigA)	1478040 (SigA)	-	1481496
M9 910	+	1478050	1478268	218	4.16	-	-	-	-	-	1478035 (sigA)	1478040 (SigA)	-	-
M9 911	+	1478226	1479126	900	2.75	-154	290	BSU14060	fadH	0.8	-	-	-	-
M9 912	+	1479084	1481083	1999	4.09	53	216	BSU14071	fadG	1	-	1479078 (SigX)	-	-
M9 913	+	1481041	1481478	437	3	-108	27	BSU14072	ykzU	0.79	-	-	-	1481491
LB 836	+	1481524	1483502	1978	4.35	23	31	BSU14080 BSU14090	ykuH ykuI	1 1	-	1481531 (SigA)	-	1483485
M9 914	+	1481524	1483502	1978	4.76	23	31	BSU14080 BSU14090	ykuH ykuI	1 1	-	1481531 (SigA)	-	1483485
LB 837	+	1483548	1483656	108	5.95	-	-	ncr36_LB	ncr36_LB	1	-	1483557 (SigA*) | 1483559 (SigA)	-	1483635
M9 915	+	1483548	1483634	86	5.36	-	-	ncr36_M9	ncr36_M9	1	-	1483557 (SigA*) | 1483559 (SigA)	-	1483635
M9 916	+	1483592	1484118	526	3.88	-	-	-	-	-	-	1483557 (SigA*) | 1483559 (SigA)	-	-
LB 838	+	1483636	1486934	3298	5.33	481	8	BSU14100 BSU14110 BSU14120 BSU14130 BSU14140	ykuJ ykuK ykzF ykuL ccpC	1 1 1 1 1	-	1483557 (SigA*)	-	1486944
M9 917	+	1484076	1486956	2880	6.07	41	30	BSU14100 BSU14110 BSU14120 BSU14130 BSU14140	ykuJ ykuK ykzF ykuL ccpC	1 1 1 1 1	-	-	-	1486944
LB 839	+	1487002	1488870	1868	8.01	36	2	BSU14150 BSU14160 BSU14170	ykuN ykuO ykuP	1 1 1	1486998 (sigA)	1486999 (SigA*)	-	1488901
M9 918	+	1487002	1488166	1164	5.32	36	-231	BSU14150 BSU14160	ykuN ykuO	1 0.74	1486998 (sigA)	1486999 (SigA*)	-	-
M9 919	+	1488190	1491113	2923	4.95	223	-71	BSU14170 BSU14180 BSU14190 BSU14200	ykuP dapH dapL ykuS	1 1 1 0.71	-	-	-	1491157
LB 840	+	1488828	1491135	2307	5.58	145	-49	BSU14180 BSU14190 BSU14200	dapH dapL ykuS	1 1 0.8	-	-	-	1491157
M9 920	+	1491071	1491223	152	5.49	-	-	-	-	-	-	-	-	1491219
LB 841	+	1491093	1491223	130	5.64	-	-	-	-	-	-	-	-	1491219
LB 842	-	1491197	1492075	878	3.67	51	24	BSU14210	ykuT	1	-	-	-	1491193
M9 921	-	1491197	1492097	900	3.2	73	24	BSU14210	ykuT	1	-	-	-	1491193
LB 843	+	1491313	1492235	922	2.8	-	-	shd50_LB	-	1	-	-	-	-
M9 922	+	1491599	1493380	1781	3.77	662	59	BSU14220 BSU14230	ykuU ykuV	1 1	-	-	-	1493365
LB 844	+	1492193	1493380	1187	3.47	68	59	BSU14220 BSU14230	ykuU ykuV	1 1	-	1492177 (SigA*)	-	1493365
LB 845	+	1493755	1494369	614	6.28	32	7	BSU14240	rok	1	-	-	-	1494397
M9 923	+	1493755	1494391	636	4.86	32	29	BSU14240	rok	1	-	-	-	1494397
LB 846	+	1494327	1494391	64	2.63	-	-	-	-	-	-	-	-	1494397
M9 924	-	1494365	1495331	966	2.31	-37	38	BSU14250	yknT	0.96	1495376 (sigE)	-	-	1494376
LB 847	+	1494745	1495535	790	3.74	-	-	-	-	-	-	-	-	-
M9 925	+	1495471	1498835	3364	4.34	34	-131	BSU14260 BSU14270 BSU14280 BSU14290	mobA moeB moeA mobB	1 1 1 0.75	-	1495374 (SigA*)	-	-
LB 848	+	1495493	1499583	4090	5.12	12	-82	BSU14260 BSU14270 BSU14280 BSU14290 BSU14300 BSU14310	mobA moeB moeA mobB moaE moaD	1 1 1 1 1 0.65	-	-	-	-
M9 926	+	1498793	1499583	790	5.3	173	-82	BSU14300 BSU14310	moaE moaD	1 0.65	-	-	-	-
LB 849	+	1499541	1499693	152	3.15	-	-	-	-	-	-	-	-	1499692
M9 927	+	1499541	1499693	152	3.41	-	-	-	-	-	-	-	-	1499692
LB 850	+	1503545	1505061	1516	6.17	37	-354	BSU14340 BSU14350	yknW yknX	1 0.69	1503558 (sigW)	1503548 (SigA*) | 1503558 (SigW) | 1503559 (SigX)	-	-
M9 928	+	1503567	1505391	1824	5.82	15	-24	BSU14340 BSU14350	yknW yknX	1 0.98	1503558 (sigW)	1503548 (SigA*) | 1503558 (SigW) | 1503559 (SigX)	-	-
LB 851	+	1505019	1507327	2308	4.81	397	29	BSU14360 BSU14370	yknY yknZ	1 1	-	-	-	1507319
M9 929	+	1505349	1507327	1978	4.54	67	29	BSU14360 BSU14370	yknY yknZ	1 1	-	-	-	1507319
LB 852	+	1507461	1511199	3738	3.25	117	36	BSU14380 BSU14390 BSU14400	fruR fruK fruA	1 1 1	-	-	-	1511194
M9 930	+	1507461	1511199	3738	2.93	117	36	BSU14380 BSU14390 BSU14400	fruR fruK fruA	1 1 1	-	-	-	1511194
LB 853	+	1511267	1511925	658	4.45	41	36	BSU14410	sipT	1	-	1511267 (SigA*)	1511934	1511919
M9 931	+	1511267	1511903	636	5.15	41	14	BSU14410	sipT	1	-	1511267 (SigA*)	1511934	1511898
LB 854	-	1511899	1512249	350	3.95	57	24	BSU14420	ykoA	1	-	-	-	1511893
M9 932	-	1511899	1512337	438	4.66	145	24	BSU14420	ykoA	1	-	-	-	1511893
LB 855	-	1512207	1512359	152	2.27	-	-	-	-	-	-	-	-	-
LB 856	+	1512345	1514037	1692	6.41	28	42	BSU14430	ykpA	1	-	-	-	1514015
M9 933	+	1512345	1514015	1670	6.36	28	20	BSU14430	ykpA	1	-	-	-	1514015
M9 934	+	1513973	1515005	1032	4.42	79	42	BSU14440	panE	1	-	-	-	1514990
LB 857	+	1513995	1515005	1010	4.01	57	42	BSU14440	panE	1	-	-	-	1514990
LB 858	-	1514957	1516253	1296	5.39	24	40	BSU14450	ampS	1	-	1516247 (SigA)	-	1514961
M9 935	-	1514957	1516253	1296	5.05	24	40	BSU14450	ampS	1	-	1516247 (SigA)	-	1514961
M9 936	-	1516343	1517683	1340	2.5	102	-4	BSU14470 BSU14460	mreBH ykpC	1 0.97	-	-	-	1516307
LB 859	-	1516387	1517617	1230	3.22	36	-48	BSU14470 BSU14460	mreBH ykpC	1 0.64	-	-	-	-
LB 860	+	1517801	1518107	306	7.26	64	-36	BSU14480	abh	0.87	1517803 (sigW) | 1517807 (sigX)	1517804 (SigW) | 1517804 (SigX)	-	-
M9 937	+	1517823	1518173	350	4.47	42	30	BSU14480	abh	1	1517803 (sigW) | 1517807 (sigX)	1517804 (SigW) | 1517804 (SigX)	-	1518181
LB 861	+	1518065	1518195	130	4.78	-	-	-	-	-	-	-	-	1518181
LB 862	+	1518197	1521231	3034	5.32	136	35	BSU14490 BSU14500 BSU14510	kinC ykqA ktrC	1 1 1	-	-	-	1521225
M9 938	+	1518285	1521231	2946	5.19	48	35	BSU14490 BSU14500 BSU14510	kinC ykqA ktrC	1 1 1	1518309 (sigA)	1518308 (SigA*)	-	1521225
LB 863	+	1521189	1521363	174	2.83	-	-	-	-	-	-	-	-	-
LB 864	+	1521321	1523123	1802	4.7	30	39	BSU14520	adeC	1	-	1521325 (SigA*) | 1521340 (SigK)	-	1523112
M9 939	+	1521321	1523123	1802	4.59	30	39	BSU14520	adeC	1	-	1521325 (SigA*) | 1521340 (SigK)	-	1523112
LB 865	-	1523097	1523689	592	6.02	-	-	-	-	-	-	-	-	1523088
M9 940	-	1523097	1525053	1956	7	53	21	BSU14540 BSU14530	ykzG rnjA	1 1	-	-	-	1523088
LB 866	-	1523647	1525053	1406	6.3	53	-529	BSU14540 BSU14530	ykzG rnjA	1 0.68	-	-	-	-
LB 867	-	1525011	1525229	218	2.49	-	-	-	-	-	-	-	-	-
LB 868	+	1525039	1525411	372	2.26	-	-	-	-	-	-	-	-	-
M9 941	+	1525039	1525389	350	2.45	-	-	-	-	-	-	-	-	-
M9 942	+	1525347	1526181	834	4.35	39	22	BSU14550	ykrA	1	-	-	-	1526185
LB 869	+	1525369	1526181	812	5.04	17	22	BSU14550	ykrA	1	-	-	-	1526185
LB 870	-	1526155	1526769	614	4.11	20	40	BSU14560	defB	1	-	-	-	1526165
M9 943	-	1526155	1526769	614	4.37	20	40	BSU14560	defB	1	-	-	-	1526165
LB 871	+	1527217	1527897	680	4.72	14	-5	BSU14570	ykyA	0.99	-	1527210 (SigA*)	-	1527914
M9 944	+	1527217	1527897	680	4.65	14	-5	BSU14570	ykyA	0.99	-	1527210 (SigA*)	-	1527914
LB 872	+	1527855	1533331	5476	6.19	471	49	BSU14580 BSU14590 BSU14600 BSU14610	pdhA pdhB pdhC pdhD	1 1 1 1	-	-	1533336	1533333
M9 945	-	1527937	1528111	174	3.33	-	-	-	-	-	-	-	-	1527937
M9 946	+	1528119	1530559	2440	7.43	207	137	BSU14580 BSU14590	pdhA pdhB	1 1	-	-	-	-
M9 947	+	1530517	1533309	2792	7.19	20	27	BSU14600 BSU14610	pdhC pdhD	1 1	1530454 (sigA)	-	1533336	1533321
M9 948	+	1533267	1533331	64	2.53	-	-	-	-	-	-	-	1533336	1533333
M9 949	-	1533305	1533721	416	3.37	20	22	BSU14620	slp	1	-	-	-	1533310
LB 873	-	1534251	1535833	1582	3.79	82	28	BSU14630	speA	1	-	-	-	1534246
M9 950	-	1534251	1535833	1582	3.77	82	28	BSU14630	speA	1	-	-	-	1534246
LB 874	+	1535885	1536235	350	3.84	51	33	BSU14640	yktA	1	-	-	-	1536240
M9 951	+	1535907	1536235	328	4.59	29	33	BSU14640	yktA	1	-	-	-	1536240
LB 875	-	1536209	1536911	702	3.95	38	26	BSU14650	yktB	1	-	-	-	1536209
M9 952	-	1536209	1536911	702	4.65	38	26	BSU14650	yktB	1	-	-	-	1536209
M9 953	+	1536941	1537335	394	3.52	172	34	BSU14660	ykzI	1	-	-	-	-
LB 876	+	1536985	1538699	1714	4.83	128	7	BSU14660 BSU14670 BSU14680	ykzI suhB ykzC	1 1 1	-	-	-	-
M9 954	+	1537403	1538699	1296	4.88	38	7	BSU14670 BSU14680	suhB ykzC	1 1	-	-	-	-
LB 877	+	1538657	1539711	1054	2.6	-	-	-	-	-	-	-	-	1539733
M9 955	-	1538893	1539727	834	2.66	43	-123	BSU14690	yktD	0.87	-	1539752 (SigA)	-	-
LB 878	-	1538915	1539705	790	2.55	21	-145	BSU14690	yktD	0.84	-	1539752 (SigA)	-	-
LB 879	-	1540125	1541619	1494	2.87	18	-89	BSU14700	nprE	0.94	-	-	-	-
M9 956	-	1540125	1541619	1494	3.1	18	-89	BSU14700	nprE	0.94	-	-	-	-
M9 957	+	1540505	1540569	64	3.09	-	-	-	-	-	-	-	-	-
LB 880	+	1541737	1544837	3100	2.85	149	-59	BSU14710 BSU14720 BSU14730 BSU14740	ylaA ylaB ylaC ylaD	1 1 1 0.8	-	-	-	-
LB 881	-	1544899	1545821	922	2.26	274	37	BSU14750	ylaE	1	-	-	-	1544902
M9 958	-	1544921	1545821	900	3.37	274	15	BSU14750	ylaE	1	-	-	-	1544902
LB 882	-	1545779	1546041	262	4.03	33	41	BSU14760	ylaF	1	-	-	-	1545768
M9 959	-	1545779	1546019	240	4.78	11	41	BSU14760	ylaF	1	-	-	-	1545768
M9 960	-	1545977	1546085	108	2.49	-	-	-	-	-	-	-	-	-
LB 883	+	1546093	1548357	2264	6.35	28	24	BSU14770 BSU14780	bipA ylaH	1 1	-	1546092 (SigA*)	-	1548356
M9 961	+	1546093	1548357	2264	5.49	28	24	BSU14770 BSU14780	bipA ylaH	1 1	-	1546092 (SigA*)	-	1548356
LB 884	-	1548331	1548615	284	4.59	17	58	BSU14790	ylaI	1	-	-	-	1548331
M9 962	-	1548331	1548615	284	5.21	17	58	BSU14790	ylaI	1	-	-	-	1548331
M9 963	-	1550355	1551299	944	4.36	17	442	BSU14820	ylaL	1	-	-	-	-
LB 885	-	1550377	1550683	306	2.58	-	-	shd51_LB	-	1	-	-	-	-
LB 886	-	1550641	1551299	658	5.09	17	156	BSU14820	ylaL	1	-	-	-	-
LB 887	+	1551285	1552427	1142	2.7	100	113	BSU14830	glsB	1	-	-	-	-
M9 964	+	1551307	1552405	1098	2.72	78	91	BSU14830	glsB	1	-	-	-	-
M9 965	+	1552363	1554077	1714	5.22	49	-33	BSU14840 BSU14850	ylaN ftsW	1 0.97	-	1552374 (SigA*)	-	-
LB 888	+	1552385	1554121	1736	5.35	27	11	BSU14840 BSU14850	ylaN ftsW	1 1	-	1552374 (SigA*)	-	-
M9 966	+	1554035	1557663	3628	7.14	150	32	BSU14860	pycA	1	-	-	-	1557664
LB 889	+	1554079	1557663	3584	6.18	106	32	BSU14860	pycA	1	-	-	-	1557664
M9 967	-	1556141	1556205	64	3.43	-	-	-	-	-	-	-	-	-
M9 968	+	1557687	1558367	680	2.7	-	-	shd52_M9	-	1	-	1557687 (SigA*)	-	-
LB 890	-	1558033	1558999	966	3.92	45	1	BSU14870	ctaA	1	1558978 (sigA) | 1558970 (sigE)	1558994 (SigA)	-	1558026
M9 969	-	1558033	1559197	1164	3.31	243	1	BSU14870	ctaA	1	-	-	-	1558026
M9 970	+	1558985	1560303	1318	4.91	324	77	BSU14880	ctaB	1	-	-	-	1560318
LB 891	+	1559117	1560303	1186	4.65	192	77	BSU14880	ctaB	1	-	-	-	1560318
LB 892	+	1560261	1561579	1318	3.59	205	43	BSU14890	ctaC	1	-	-	-	-
M9 971	+	1560327	1561601	1274	4.97	139	65	BSU14890	ctaC	1	-	-	-	-
LB 893	+	1561537	1564527	2990	2.98	32	132	BSU14900 BSU14910 BSU14920	ctaD ctaE ctaF	1 1 1	-	-	-	-
M9 972	+	1561559	1565341	3782	3.63	10	26	BSU14900 BSU14910 BSU14920 BSU14930	ctaD ctaE ctaF ctaG	1 1 1 1	-	-	-	1565340
M9 973	-	1565315	1565731	416	5.58	22	32	BSU14940	ylbA	1	-	1565783 (SigA) | 1565735 (SigA)	-	1565318
LB 894	-	1565337	1565731	394	4.2	22	10	BSU14940	ylbA	1	-	1565783 (SigA) | 1565735 (SigA)	-	1565318
M9 974	+	1565805	1565957	152	3.06	-	-	-	-	-	1565756 (sigF)	1565754 (SigF) | 1565827 (SigF)	-	-
LB 895	+	1565915	1567454	1539	4.21	-66	35	BSU14950 BSU14960	ylbB ylbC	0.85 1	-	-	-	1567447
M9 975	+	1565915	1567454	1539	4.68	-66	35	BSU14950 BSU14960	ylbB ylbC	0.85 1	-	-	-	1567447
LB 896	+	1568402	1570425	2023	5.61	18	-138	BSU14990 BSU15000 BSU_misc_RNA_23 BSU15010 BSU15020	ylbF ylbG BSU_misc_RNA_23 ylbH coaD	1 1 1 1 0.72	-	-	-	-
M9 976	+	1568402	1569236	834	5.54	18	40	BSU14990 BSU15000	ylbF ylbG	1 1	-	-	-	1569242
M9 977	+	1569194	1569478	284	3.56	5	159	BSU_misc_RNA_23	BSU_misc_RNA_23	1	-	-	-	-
M9 978	+	1569436	1569654	218	5.59	-	-	-	-	-	-	-	-	-
M9 979	+	1569678	1570579	901	5.05	-159	16	BSU15010 BSU15020	ylbH coaD	0.71 1	-	-	-	1570579
LB 897	+	1570383	1571899	1516	3.58	-	-	-	-	-	-	-	-	-
M9 980	+	1570537	1571899	1362	2.54	-	-	-	-	-	-	-	-	-
LB 898	+	1571857	1573725	1868	3.94	124	-65	BSU15040 BSU15050	ylbK ylbL	1 0.94	-	-	-	1573768
M9 981	+	1571857	1572735	878	3.82	124	-28	BSU15040	ylbK	0.96	-	-	-	-
M9 982	+	1572693	1573725	1032	4.48	72	-65	BSU15050	ylbL	0.94	-	-	-	1573768
LB 899	-	1573788	1575128	1340	2.91	74	19	BSU15060	ylbM	1	-	1575127 (SigA) | 1575174 (SigA)	-	1573783
M9 983	-	1573788	1575172	1384	3.33	-64	19	BSU15069 BSU15060	ylzH ylbM	0.66 1	-	-	-	1573783
LB 900	+	1575114	1576014	900	7.37	150	31	BSU15070 BSU15080	ylbN rpmF	1 1	-	-	-	1576013
M9 984	+	1575114	1576014	900	7.13	150	31	BSU15070 BSU15080	ylbN rpmF	1 1	-	-	-	1576013
LB 901	+	1575972	1576762	790	2.59	157	52	BSU15090	ylbO	1	-	-	-	-
LB 902	-	1576736	1577262	526	3.78	13	31	BSU15100	ylbP	1	-	1577272 (SigA)	-	-
M9 985	-	1576736	1577284	548	4.66	35	31	BSU15100	ylbP	1	-	1577272 (SigA)	-	-
LB 903	+	1577380	1579952	2572	4.27	29	-43	BSU15110 BSU15120	ylbQ yllA	1 0.97	-	1577384 (SigA*)	-	-
M9 986	+	1577380	1579864	2484	4.48	29	-131	BSU15110 BSU15120	ylbQ yllA	1 0.92	-	1577384 (SigA*)	-	-
M9 987	+	1579822	1580106	284	2.54	-	-	-	-	-	-	-	-	-
LB 904	+	1579910	1580106	196	2.61	-	-	-	-	-	-	-	-	-
LB 905	+	1580064	1584132	4068	6.27	57	35	BSU15130 BSU15140 BSU15150 BSU15160	mraZ mraW ftsL pbpB	1 1 1 1	-	1580065 (SigA*)	-	1584125
M9 988	+	1580064	1584132	4068	6.06	57	35	BSU15130 BSU15140 BSU15150 BSU15160	mraZ mraW ftsL pbpB	1 1 1 1	-	1580065 (SigA*)	-	1584125
LB 906	+	1585985	1586159	174	4.4	-	-	-	-	-	-	-	-	1586165
M9 989	+	1585985	1586159	174	4.63	-	-	-	-	-	-	-	-	1586165
LB 907	+	1586117	1586291	174	3.33	-	-	-	-	-	-	-	-	-
M9 990	+	1586117	1586291	174	2.93	-	-	-	-	-	-	-	-	-
LB 908	+	1586249	1590492	4243	6.7	81	236	BSU15180 BSU15190 BSU15200	murE mraY murD	1 1 1	-	-	-	-
M9 991	+	1586249	1591460	5211	5.12	81	43	BSU15180 BSU15190 BSU15200 BSU15210	murE mraY murD spoVE	1 1 1 1	-	-	-	1591501
LB 909	+	1590450	1592917	2467	6.44	-133	286	BSU15210 BSU15220	spoVE murG	0.88 1	-	-	-	-
M9 992	+	1591528	1593643	2115	4.89	12	69	BSU15220 BSU15230	murG murB	1 1	-	-	-	1593644
LB 910	+	1592875	1596480	3605	5.39	-212	180	BSU15230 BSU15240 BSU15250 BSU15260 BSU15270	murB divIB ylxW ylxX sbp	0.77 1 1 1 1	-	-	-	-
M9 993	+	1593644	1596436	2792	4.93	60	136	BSU15240 BSU15250 BSU15260 BSU15270	divIB ylxW ylxX sbp	1 1 1 1	1593618 (sigA)	-	-	-
M9 994	+	1596394	1599010	2616	7	80	30	BSU15280 BSU15290	ftsA ftsZ	1 1	1596337 (sigH)	1596337 (SigH)	1599029	1599012
LB 911	+	1596438	1599010	2572	6.71	36	30	BSU15280 BSU15290	ftsA ftsZ	1 1	1596448 (sigA)	-	1599029	1599012
M9 995	+	1606515	1606711	196	5.6	-	-	-	-	-	-	-	-	-
M9 996	+	1606669	1607525	856	4.56	-109	57	BSU15340 BSU_misc_RNA_24	ylmA BSU_misc_RNA_24	0.86 1	-	-	-	1607521
LB 912	+	1607307	1607503	196	3.24	60	35	BSU_misc_RNA_24	BSU_misc_RNA_24	1	-	-	-	1607486
M9 997	+	1607527	1611633	4106	5.13	29	40	BSU15350 BSU15360 BSU15370 BSU15380 BSU15390 BSU15400	thiQ ylmC ylmD ylmE sepF ylmG	1 1 1 1 1 1	-	-	-	1611632
LB 913	+	1609111	1613107	3996	5.54	216	92	BSU15370 BSU15380 BSU15390 BSU15400 BSU15410 BSU15420	ylmD ylmE sepF ylmG ylmH divIVA	1 1 1 1 1 1	-	1609115 (SigH)	-	-
M9 998	+	1611635	1616165	4530	6	19	43	BSU15410 BSU15420 BSU_misc_RNA_25 BSU15430	ylmH divIVA BSU_misc_RNA_25 ileS	1 1 1 1	-	-	-	1616151
LB 914	+	1613065	1616165	3100	6.45	13	43	BSU_misc_RNA_25 BSU15430	BSU_misc_RNA_25 ileS	1 1	-	1613066 (SigA*) | 1613068 (SigA) | 1613079 (SigE)	-	1616151
LB 915	+	1616715	1618319	1604	6.41	29	42	BSU15450 BSU15460 BSU_misc_RNA_26	lspA rluD BSU_misc_RNA_26	1 1 1	-	1616711 (SigA*)	-	-
M9 999	+	1616715	1618319	1604	5.48	29	42	BSU15450 BSU15460 BSU_misc_RNA_26	lspA rluD BSU_misc_RNA_26	1 1 1	-	1616711 (SigA*)	-	-
M9 1000	-	1616951	1617015	64	3.24	-	-	-	-	-	-	-	-	-
LB 916	+	1618277	1618891	614	7.03	27	42	BSU15470	pyrR	1	-	-	-	-
M9 1001	+	1618277	1618891	614	7.17	27	42	BSU15470	pyrR	1	-	-	-	-
LB 917	+	1618849	1620964	2115	5.8	4	-426	BSU_misc_RNA_27 BSU15480 BSU_misc_RNA_28 BSU15490	BSU_misc_RNA_27 pyrP BSU_misc_RNA_28 pyrB	1 1 1 0.53	-	-	-	-
M9 1002	+	1618849	1621228	2379	5.59	4	-162	BSU_misc_RNA_27 BSU15480 BSU_misc_RNA_28 BSU15490	BSU_misc_RNA_27 pyrP BSU_misc_RNA_28 pyrB	1 1 1 0.82	-	-	-	-
LB 918	+	1620922	1629984	9062	6.5	452	14	BSU15500 BSU15510 BSU15520 BSU15530 BSU15540 BSU15550 BSU15560	pyrC pyrAA pyrAB pyrK pyrD pyrF pyrE	1 1 1 1 1 1 1	-	-	-	-
M9 1003	+	1621186	1630006	8820	6.03	188	36	BSU15500 BSU15510 BSU15520 BSU15530 BSU15540 BSU15550 BSU15560	pyrC pyrAA pyrAB pyrK pyrD pyrF pyrE	1 1 1 1 1 1 1	-	-	1630054	1630039
LB 919	+	1629942	1630116	174	2.86	-	-	-	-	-	-	-	-	1630087
M9 1004	+	1629964	1630138	174	2.77	-	-	-	-	-	-	-	-	-
LB 920	+	1630074	1636122	6048	4.82	41	31	BSU_misc_RNA_29 BSU15570 BSU15580 BSU15590 BSU15600 BSU15610 BSU15620 BSU15630	BSU_misc_RNA_29 cysH cysP sat cysC sumT sirB sirC	1 1 1 1 1 1 1 1	1630104 (sigA)	1630106 (SigA*) | 1630107 (SigA)	1636130	1636115
M9 1005	+	1630096	1632844	2748	7.7	19	-512	BSU_misc_RNA_29 BSU15570 BSU15580 BSU15590	BSU_misc_RNA_29 cysH cysP sat	1 1 1 0.55	1630104 (sigA)	1630106 (SigA*) | 1630107 (SigA)	-	-
M9 1006	+	1632802	1636122	3320	7.89	567	31	BSU15600 BSU15610 BSU15620 BSU15630	cysC sumT sirB sirC	1 1 1 1	-	-	1636130	1636115
LB 921	-	1636096	1637876	1780	3.96	27	35	BSU15640	yloA	1	-	-	-	1636092
M9 1007	-	1636096	1637876	1780	4.25	27	35	BSU15640	yloA	1	-	-	-	1636092
M9 1008	-	1639990	1640648	658	2.44	-	-	shd53_M9	-	1	-	-	-	-
LB 922	+	1640656	1642832	2176	7.06	64	62	BSU15660 BSU15670 BSU15680 BSU15690	yloC ylzA gmk rpoZ	1 1 1 1	-	-	-	1642806
M9 1009	+	1640656	1642810	2154	6.58	64	40	BSU15660 BSU15670 BSU15680 BSU15690	yloC ylzA gmk rpoZ	1 1 1 1	-	-	-	1642806
M9 1010	+	1642768	1645604	2836	4.04	83	-881	BSU15700 BSU15710	coaBC priA	1 0.64	-	-	-	-
LB 923	+	1642790	1645604	2814	4.77	61	-881	BSU15700 BSU15710	coaBC priA	1 0.64	-	-	-	-
LB 924	+	1645650	1646352	702	4.64	-	-	-	-	-	-	-	-	-
M9 1011	+	1645716	1646660	944	4.66	-	-	-	-	-	-	-	-	-
LB 925	+	1646310	1653128	6818	5.81	202	40	BSU15720 BSU15730 BSU15740 BSU15750 BSU15760 BSU15770	defA fmt rsmB yloN prpC prkC	1 1 1 1 1 1	-	-	-	-
M9 1012	+	1646640	1650488	3848	5.29	-128	111	BSU15720 BSU15730 BSU15740 BSU15750	defA fmt rsmB yloN	0.73 1 1 1	-	-	-	-
M9 1013	+	1650556	1655592	5036	4.62	-172	66	BSU15760 BSU15770 BSU15780 BSU15790 BSU15800 BSU15810	prpC prkC cpgA rpe thiN spoVM	0.78 1 1 1 1 1	-	-	-	1655593
LB 926	+	1653086	1655592	2506	4.57	17	66	BSU15780 BSU15790 BSU15800 BSU15810	cpgA rpe thiN spoVM	1 1 1 1	-	-	-	1655593
LB 927	-	1654972	1655630	658	2.43	-	-	-	-	-	-	-	-	-
M9 1014	-	1655566	1656026	460	4.72	239	33	BSU15820	rpmB	1	-	-	-	1655565
LB 928	-	1655588	1655850	262	7.05	63	11	BSU15820	rpmB	1	-	-	-	1655565
LB 929	-	1655808	1655872	64	3.34	-	-	-	-	-	-	-	-	-
LB 930	+	1655968	1658122	2154	6.13	96	19	BSU15830 BSU15840	yloU yloV	1 1	-	1655970 (SigA*)	-	1658123
M9 1015	+	1655968	1658122	2154	5.67	96	19	BSU15830 BSU15840	yloU yloV	1 1	-	1655970 (SigA*)	-	1658123
LB 931	+	1658168	1661972	3804	5.08	74	114	BSU15850 BSU15860 BSU15870	sdaAB sdaAA recG	1 1 1	-	-	-	-
M9 1016	+	1658168	1661972	3804	4.34	74	114	BSU15850 BSU15860 BSU15870	sdaAB sdaAA recG	1 1 1	-	-	-	-
M9 1017	-	1661572	1661922	350	2.4	-	-	-	-	-	-	-	-	-
LB 932	+	1661930	1668594	6664	6.84	37	-1526	BSU15880 BSU15890 BSU15900 BSU15910 BSU15920 BSU15930 BSU15940	fapR plsX fabD fabG acpA rnc smc	1 1 1 1 1 1 0.57	1661938 (sigA)	1661931 (SigA*)	-	-
M9 1018	+	1661930	1668154	6224	6.07	37	1695	BSU15880 BSU15890 BSU15900 BSU15910 BSU15920 BSU15930	fapR plsX fabD fabG acpA rnc	1 1 1 1 1 1	1661938 (sigA)	1661931 (SigA*)	-	-
M9 1019	+	1668112	1669694	1582	4.56	-	-	-	-	-	-	-	-	-
LB 933	+	1668552	1671058	2506	6.03	1588	-71	BSU15950	ftsY	0.93	-	-	-	-
M9 1020	+	1669652	1671168	1516	4.35	488	39	BSU15950	ftsY	1	-	-	1671170	1671170
M9 1021	-	1670592	1671184	592	3.3	-	-	-	-	-	-	-	-	-
LB 934	+	1671016	1671168	152	6.12	-	-	-	-	-	-	-	1671170	1671170
LB 935	-	1671142	1671668	526	3.3	17	24	BSU15960	ylqB	1	-	1671680 (SigD)	-	1671136
M9 1022	-	1671142	1671668	526	7.74	17	24	BSU15960	ylqB	1	-	1671680 (SigD)	-	1671136
M9 1023	-	1671626	1671778	152	2.9	-	-	-	-	-	-	-	-	-
M9 1024	+	1671676	1671828	152	3.37	-	-	-	-	-	-	-	-	-
LB 936	+	1671786	1675986	4200	6.07	42	84	BSU15970 BSU15980 BSU15990 BSU16000 BSU16010 BSU16020 BSU16030	ylxM ffh rpsP ylqC ylqD rimM trmD	1 1 1 1 1 1 1	1671792 (sigA)	1671789 (SigA*)	-	-
M9 1025	+	1671786	1675986	4200	5.3	42	84	BSU15970 BSU15980 BSU15990 BSU16000 BSU16010 BSU16020 BSU16030	ylxM ffh rpsP ylqC ylqD rimM trmD	1 1 1 1 1 1 1	1671792 (sigA)	1671789 (SigA*)	-	-
LB 937	-	1673958	1674022	64	2.56	-	-	-	-	-	-	-	-	-
LB 938	+	1675944	1676426	482	8.69	37	37	BSU_misc_RNA_30 BSU16040	BSU_misc_RNA_30 rplS	1 1	-	1675945 (SigA*)	-	1676429
M9 1026	+	1675944	1676426	482	8.51	37	37	BSU_misc_RNA_30 BSU16040	BSU_misc_RNA_30 rplS	1 1	-	1675945 (SigA*)	-	1676429
LB 939	+	1676384	1676448	64	3.35	-	-	-	-	-	-	-	-	1676429
LB 940	+	1676428	1680430	4002	4.86	104	172	BSU16050 BSU16060 BSU16070 BSU16080	rbgA rnhB ylqG ylqH	1 1 1 1	-	-	-	-
M9 1027	+	1676472	1677460	988	4.44	60	80	BSU16050	rbgA	1	-	1676481 (SigA*)	-	-
M9 1028	+	1677418	1682542	5124	5.83	33	23	BSU16060 BSU16070 BSU16080 BSU16090 BSU16100	rnhB ylqG ylqH sucC sucD	1 1 1 1 1	-	-	1682567	1682549
M9 1029	-	1680096	1680380	284	2.32	-	-	-	-	-	-	-	-	-
LB 941	+	1680388	1683576	3188	6.13	43	103	BSU16090 BSU16100 BSU16110	sucC sucD dprA	1 1 1	-	-	-	-
M9 1030	+	1682500	1683576	1076	4.99	80	103	BSU16110	dprA	1	-	-	-	-
LB 942	+	1683534	1685754	2220	6.58	127	18	BSU16120	topA	1	-	1683507 (SigA) | 1683574 (SigA)	-	1685759
M9 1031	+	1683534	1690836	7302	5.59	127	-62	BSU16120 BSU16130 BSU16140 BSU16150 BSU16160 BSU16170	topA trmFO codV clpQ clpY codY	1 1 1 1 1 0.92	-	1683507 (SigA) | 1683574 (SigA)	-	-
LB 943	+	1685712	1687316	1604	5.85	100	197	BSU16130	trmFO	1	-	-	-	-
LB 944	+	1687274	1690836	3562	6.48	-87	-62	BSU16140 BSU16150 BSU16160 BSU16170	codV clpQ clpY codY	0.9 1 1 0.92	-	1687263 (SigA*)	-	-
LB 945	+	1690794	1690924	130	2.94	-	-	-	-	-	-	-	1690941	1690926
M9 1032	+	1690794	1690924	130	3.22	-	-	-	-	-	-	-	1690941	1690926
LB 946	+	1691036	1698342	7306	5.88	242	77	BSU16180 BSU16190 BSU16200 BSU16210 BSU16220 BSU16230 BSU16240 BSU16250 BSU16260	flgB flgC fliE fliF fliG fliH fliI fliJ ylxF	1 1 1 1 1 1 1 1 1	1691053 (sigD)	1691049 (SigD)	-	-
M9 1033	+	1691058	1698342	7284	6.29	220	77	BSU16180 BSU16190 BSU16200 BSU16210 BSU16220 BSU16230 BSU16240 BSU16250 BSU16260	flgB flgC fliE fliF fliG fliH fliI fliJ ylxF	1 1 1 1 1 1 1 1 1	1691053 (sigD)	1691049 (SigD)	-	-
LB 947	+	1698329	1699684	1355	5.9	-51	-57	BSU16270	fliK	0.93	-	-	-	-
M9 1034	+	1698329	1699684	1355	6.55	-51	-57	BSU16270	fliK	0.93	-	-	-	-
LB 948	+	1699642	1717859	18217	6.37	96	70	BSU16280 BSU16290 BSU16299 BSU16300 BSU16310 BSU16320 BSU16330 BSU16340 BSU16350 BSU16360 BSU16370 BSU16380 BSU16390 BSU16400 BSU16410 BSU16420 BSU16430 BSU16440 BSU16450 BSU16460 BSU16470 BSU16480	flgD flgE ylzI fliL fliM fliY cheY fliZ fliP fliQ fliR flhB flhA flhF ylxH cheB cheA cheW cheC cheD sigD ylxL	1 1 1 1 1 1 1 1 1 1 1 1 1 1 1 1 1 1 1 1 1 1	-	-	-	-
M9 1035	+	1699642	1717881	18239	6.82	96	92	BSU16280 BSU16290 BSU16299 BSU16300 BSU16310 BSU16320 BSU16330 BSU16340 BSU16350 BSU16360 BSU16370 BSU16380 BSU16390 BSU16400 BSU16410 BSU16420 BSU16430 BSU16440 BSU16450 BSU16460 BSU16470 BSU16480	flgD flgE ylzI fliL fliM fliY cheY fliZ fliP fliQ fliR flhB flhA flhF ylxH cheB cheA cheW cheC cheD sigD ylxL	1 1 1 1 1 1 1 1 1 1 1 1 1 1 1 1 1 1 1 1 1 1	-	-	-	-
LB 949	+	1717817	1721137	3320	7.56	116	54	BSU16490 BSU16500 BSU16510 BSU16520	rpsB tsf pyrH frr	1 1 1 1	-	1717823 (SigA)	-	-
M9 1036	+	1717839	1721115	3276	7.17	94	32	BSU16490 BSU16500 BSU16510 BSU16520	rpsB tsf pyrH frr	1 1 1 1	-	1717823 (SigA)	-	-
M9 1037	+	1721073	1724328	3255	5.94	141	306	BSU16530 BSU16540 BSU16550	uppS cdsA dxr	1 1 1	-	1721108 (SigA*)	-	-
LB 950	+	1721095	1723469	2374	6.69	119	-553	BSU16530 BSU16540 BSU16550	uppS cdsA dxr	1 1 0.52	-	1721108 (SigA*)	-	-
LB 951	+	1723427	1726242	2815	7.29	602	-782	BSU16560 BSU16570	rseP proS	1 0.54	-	-	-	-
M9 1038	+	1724286	1725252	966	6.76	-257	-45	BSU16560	rseP	0.76	-	-	-	-
M9 1039	+	1725210	1727078	1868	5.8	120	54	BSU16570	proS	1	-	-	-	1727078
LB 952	+	1726200	1730334	4134	5.32	933	-1112	BSU16580	polC	0.74	-	-	-	-
M9 1040	+	1727124	1731478	4354	4.72	9	32	BSU16580	polC	1	-	-	-	1731477
LB 953	+	1730292	1731478	1186	4.7	-	-	-	-	-	-	-	-	1731477
LB 954	+	1731436	1734690	3254	6.79	340	701	BSU16590 BSU16600 BSU16610 BSU16620	ylxS nusA ylxR rplGA	1 1 1 1	-	-	-	-
M9 1041	+	1731436	1731632	196	2.49	-	-	-	-	-	-	-	-	1731644
M9 1042	+	1731590	1736604	5014	7.36	186	170	BSU16590 BSU16600 BSU16610 BSU16620 BSU16630 BSU16640	ylxS nusA ylxR rplGA infB ylxP	1 1 1 1 1 1	1731600 (sigA)	1731600 (SigA*) | 1731602 (SigA)	-	-
LB 955	+	1734648	1736604	1956	6.92	-639	170	BSU16630 BSU16640	infB ylxP	0.7 1	-	-	-	-
LB 956	+	1736562	1737682	1120	5.29	-111	-133	BSU16650 BSU16660	rbfA truB	0.69 0.86	-	-	-	-
[truncated: 2,757 more rows]
