# Supplementary material for: The transcriptionally active regions in the genome of Bacillus subtilis
Source: Mol Microbiol. 2009 Aug 26;73(6):1043–57. doi: 10.1111/j.1365-2958.2009.06830.x (PMC2784878; doi:10.1111/j.1365-2958.2009.06830.x)
Supplement: Supplementary file 2 [file mmi0073-1043-SD2.xls]

## Sheet: gene2tar.tab
Supplementary Table 2. All genes, rRNAs, tRNAs and miscRNAs as they are currently annotated (AL009126.3), their log2 median signal levels in each media and which TAR they belong to in the given medium. Expression for a particular gene is shown in both media, however only genes in TARs with mean signal above background (log2: 2.2) are reported in TARs.
Accession	Gene	Strand	LB Expr	LB-TAR begin	LB-TAR end	LB-TAR Length	LB-TAR mean	LB-TAR nr	M9 Expr	M9-TAR begin	M9-TAR end	M9-TAR length	M9-TAR mean	M9-TAR nr
BSU00010	dnaA	+	6.7	164	3110	2946	5.9	1	6	164	2010	1846	5.1	1
BSU00020	dnaN	+	6.2	164	3110	2946	5.9	1	5.2	1968	3110	1142	5.1	2
BSU00030	yaaA	+	6.6	3178	6807	3629	5.8	3	6.2	3178	6807	3629	6.1	3
BSU00040	recF	+	6.7	3178	6807	3629	5.8	3	6	3178	6807	3629	6.1	3
BSU00050	yaaB	+	6.8	3178	6807	3629	5.8	3	6.1	3178	6807	3629	6.1	3
BSU00060	gyrB	+	6.6	3178	6807	3629	5.8	3	6.2	3178	6807	3629	6.1	3
BSU00070	gyrA	+	6.7	6831	9491	2660	6.3	4	6.4	6831	9403	2572	5.5	4
BSU_rRNA_1	rrnO-16S	+	9.2	9537	14838	5301	7.8	5	9.2	9537	14838	5301	7.6	6
BSU_tRNA_5	trnO-Ile	+	6.9	9537	14838	5301	7.8	5	6.8	9537	14838	5301	7.6	6
BSU_tRNA_6	trnO-Ala	+	8.7	9537	14838	5301	7.8	5	8.7	9537	14838	5301	7.6	6
BSU_rRNA_2	rrnO-23S	+	9.3	9537	14838	5301	7.8	5	9.3	9537	14838	5301	7.6	6
BSU_rRNA_3	rrnO-5S	+	6.6	9537	14838	5301	7.8	5	7.2	9537	14838	5301	7.6	6
BSU00080	yaaC	-	2.7	14812	15888	1076	2.7	9	2.8	14900	15888	988	2.9	9
BSU00090	guaB	+	7.6	15896	17390	1494	6.9	10	7.3	15874	17412	1538	7.1	10
BSU00100	dacA	+	6.8	17480	22164	4684	6.5	13	6.7	17458	20690	3232	6.3	11
BSU00110	pdxS	+	7.5	17480	22164	4684	6.5	13	7.6	17458	20690	3232	6.3	11
BSU00120	pdxT	+	7.4	17480	22164	4684	6.5	13	7.9	17458	20690	3232	6.3	11
BSU_misc_RNA_1	BSU_misc_RNA_1	+	7.5	17480	22164	4684	6.5	13	6.5	20648	22186	1538	5.6	12
BSU00130	serS	+	6.7	17480	22164	4684	6.5	13	5.6	20648	22186	1538	5.6	12
BSU_tRNA_7	trnSL-Ser1	+	5.2	22298	22450	152	5	15	6.1	22276	22450	174	5.2	13
BSU00140	dck	-	4.8	22468	23808	1340	4.4	17	4.1	22490	23830	1340	4.5	14
BSU00150	dgk	-	5.5	22468	23808	1340	4.4	17	4.7	22490	23830	1340	4.5	14
BSU00160	yaaH	-	1.9	24140	25788	1648	3	18	1.6	-	-	-	-	-
BSU00170	yaaI	-	2.6	24140	25788	1648	3	18	2.5	25174	25788	614	2.5	15
BSU00180	tadA	+	3.3	25664	26476	812	3.4	19	3.9	25686	26476	790	3.6	16
BSU_misc_RNA_2	scr	+	5.3	26434	26740	306	6.2	20	6.4	26434	26740	306	6.1	17
BSU00190	dnaX	+	6.1	26786	28412	1626	6.1	21	5.5	26786	29754	2968	5.8	18
BSU00200	yaaK	+	8.2	28370	28896	526	7.9	22	7.2	26786	29754	2968	5.8	18
BSU00210	recR	+	6.4	28854	30128	1274	5.5	23	5.6	26786	29754	2968	5.8	18
BSU00220	yaaL	+	6.1	28854	30128	1274	5.5	23	4.8	26786	29754	2968	5.8	18
BSU00230	bofA	+	4.5	28854	30128	1274	5.5	23	3.2	29712	30128	416	3.3	20
BSU_rRNA_4	rrnA-16S	+	9.2	30086	35738	5652	7.2	25	9.2	30086	35386	5300	7.2	21
BSU_tRNA_8	trnA-Ile	+	7.6	30086	35738	5652	7.2	25	7.3	30086	35386	5300	7.2	21
BSU_tRNA_9	trnA-Ala	+	8.5	30086	35738	5652	7.2	25	8.7	30086	35386	5300	7.2	21
BSU_rRNA_5	rrnA-23S	+	9.3	30086	35738	5652	7.2	25	9.3	30086	35386	5300	7.2	21
BSU_rRNA_26	rrnA-5S	+	7.6	30086	35738	5652	7.2	25	7.1	30086	35386	5300	7.2	21
BSU00240	csfB	+	4	30086	35738	5652	7.2	25	3.6	35344	35738	394	3.7	23
BSU00250	xpaC	+	5	35806	39566	3760	5.2	27	4.8	35806	39874	4068	4.4	24
BSU00260	yaaN	+	5	35806	39566	3760	5.2	27	4.7	35806	39874	4068	4.4	24
BSU00270	yaaO	+	5.2	35806	39566	3760	5.2	27	4.3	35806	39874	4068	4.4	24
BSU00280	tmk	+	5.5	35806	39566	3760	5.2	27	4.6	35806	39874	4068	4.4	24
BSU00290	yaaQ	+	6.4	39524	42602	3078	6.5	28	6.1	39832	42646	2814	6.1	25
BSU00300	yaaR	+	6.2	39524	42602	3078	6.5	28	5.7	39832	42646	2814	6.1	25
BSU00310	holB	+	6.2	39524	42602	3078	6.5	28	5.9	39832	42646	2814	6.1	25
BSU00320	yaaT	+	6.7	39524	42602	3078	6.5	28	6.6	39832	42646	2814	6.1	25
BSU00330	yabA	+	5.8	42560	44824	2264	4.6	29	5.8	42604	44802	2198	4.7	26
BSU00340	yabB	+	5.6	42560	44824	2264	4.6	29	4.6	42604	44802	2198	4.7	26
BSU00350	yazA	+	6.2	42560	44824	2264	4.6	29	5.3	42604	44802	2198	4.7	26
BSU00360	yabC	+	5.3	42560	44824	2264	4.6	29	4.8	42604	44802	2198	4.7	26
BSU00370	abrB	-	6.6	44798	45214	416	5.9	30	6.2	44820	45214	394	6	27
BSU00380	metS	+	6.2	45552	47662	2110	6.2	33	6	45530	47662	2132	5.1	29
BSU00390	yabD	+	4.7	47620	50038	2418	4	34	4.3	47686	48718	1032	4.1	31
BSU00400	yabE	+	4.1	47620	50038	2418	4	34	6.7	48676	49950	1274	6.3	32
BSU00410	rnmV	+	5	49996	51534	1538	4.6	37	4.5	49996	51534	1538	4.2	35
BSU00420	ksgA	+	4.5	49996	51534	1538	4.6	37	4	49996	51534	1538	4.2	35
BSU00430	yabG	+	1.6	-	-	-	-	-	1.2	-	-	-	-	-
BSU00440	veg	+	7	52746	53536	790	4.9	38	7.4	52746	53052	306	6.8	36
BSU00450	sspF	+	3.7	52746	53536	790	4.9	38	3.1	53010	53404	394	2.8	38
BSU00460	ispE	+	5.9	53494	55604	2110	6.6	39	5.3	53494	55714	2220	5.9	39
BSU00470	purR	+	6.6	53494	55604	2110	6.6	39	6.3	53494	55714	2220	5.9	39
BSU00480	yabJ	+	7.1	53494	55604	2110	6.6	39	6.6	53494	55714	2220	5.9	39
BSU00490	spoVG	+	6	55826	56154	328	6	42	7.3	55826	56198	372	7	41
BSU00500	gcaD	+	7.7	56310	59432	3122	7.4	45	6.6	56310	64690	8380	5.3	43
BSU00510	prs	+	7.1	56310	59432	3122	7.4	45	6.3	56310	64690	8380	5.3	43
BSU00520	ctc	+	7.3	56310	59432	3122	7.4	45	7.1	56310	64690	8380	5.3	43
BSU00530	pth	+	6.1	59390	64690	5300	5.7	46	5.3	56310	64690	8380	5.3	43
BSU00540	yabK	+	6.3	59390	64690	5300	5.7	46	5.3	56310	64690	8380	5.3	43
BSU00550	mfd	+	5.7	59390	64690	5300	5.7	46	4.6	56310	64690	8380	5.3	43
BSU00560	spoVT	+	5.3	59390	64690	5300	5.7	46	4.5	56310	64690	8380	5.3	43
BSU00570	yabM	+	4	64714	67132	2418	4.9	47	3.2	64758	67132	2374	3.6	44
BSU00580	yabN	+	5.7	67090	69948	2858	6.4	48	5.4	67090	70058	2968	6.2	45
BSU00590	yabO	+	7.1	67090	69948	2858	6.4	48	7.1	67090	70058	2968	6.2	45
BSU00600	yabP	+	6.3	67090	69948	2858	6.4	48	6.2	67090	70058	2968	6.2	45
BSU00610	yabQ	+	5.8	67090	69948	2858	6.4	48	5.6	67090	70058	2968	6.2	45
BSU00620	divIC	+	7.3	67090	69948	2858	6.4	48	7	67090	70058	2968	6.2	45
BSU00630	yabR	+	6.8	67090	69948	2858	6.4	48	7	67090	70058	2968	6.2	45
BSU_tRNA_10	trnSL-Met1	+	4.3	70170	74942	4772	4.5	50	4.8	70170	70388	218	4.9	46
BSU_tRNA_11	trnSL-Glu1	+	3.9	70170	74942	4772	4.5	50	5	70170	70388	218	4.9	46
BSU00640	spoIIE	+	2.9	70170	74942	4772	4.5	50	1.9	-	-	-	-	-
BSU00650	yabS	+	3.1	70170	74942	4772	4.5	50	2.5	72480	74942	2462	2.2	48
BSU00660	yabT	+	3	70170	74942	4772	4.5	50	1.9	72480	74942	2462	2.2	48
BSU00670	tilS	+	6.5	74900	75800	900	6	51	5.9	74900	75800	900	5.5	50
BSU00680	hprT	+	7.4	75758	78946	3188	7.9	52	6.8	75758	78924	3166	7.8	51
BSU00690	ftsH	+	8.3	75758	78946	3188	7.9	52	7.9	75758	78924	3166	7.8	51
BSU00700	coaX	+	5.5	78948	81785	2837	4.8	53	5	79014	81785	2771	4.7	54
BSU00710	hslO	+	5.5	78948	81785	2837	4.8	53	4.8	79014	81785	2771	4.7	54
BSU00720	yacD	+	5.4	78948	81785	2837	4.8	53	4.9	79014	81785	2771	4.7	54
BSU00730	cysK	+	5.5	81743	82731	988	5.4	54	7.3	81743	82731	988	7.2	56
BSU00740	pabB	+	5.2	82733	90255	7522	5.6	55	5.1	82821	87109	4288	5.1	58
BSU00750	pabA	+	5.9	82733	90255	7522	5.6	55	5.9	82821	87109	4288	5.1	58
BSU00760	pabC	+	5.6	82733	90255	7522	5.6	55	5.2	82821	87109	4288	5.1	58
BSU00770	sul	+	6	82733	90255	7522	5.6	55	5.7	82821	87109	4288	5.1	58
BSU00780	folB	+	6.3	82733	90255	7522	5.6	55	6	82821	87109	4288	5.1	58
BSU00790	folK	+	6.5	82733	90255	7522	5.6	55	6.1	87067	90255	3188	5.7	59
BSU00800	yazB	+	7.1	82733	90255	7522	5.6	55	6.4	87067	90255	3188	5.7	59
BSU00810	dusB	+	7.1	82733	90255	7522	5.6	55	6.6	87067	90255	3188	5.7	59
BSU00820	lysS	+	6.9	82733	90255	7522	5.6	55	6.4	87067	90255	3188	5.7	59
BSU_rRNA_6	rrnJ-16S	+	9.2	90301	96195	5894	7.2	57	9.2	90323	95205	4882	8.1	60
BSU_rRNA_7	rrnJ-23S	+	9.3	90301	96195	5894	7.2	57	9.3	90323	95205	4882	8.1	60
BSU_rRNA_8	rrnJ-5S	+	6.7	90301	96195	5894	7.2	57	7.6	95163	96195	1032	7.1	62
BSU_tRNA_12	trnJ-Val	+	7.5	90301	96195	5894	7.2	57	7.4	95163	96195	1032	7.1	62
BSU_tRNA_13	trnJ-Thr	+	7.6	90301	96195	5894	7.2	57	7.7	95163	96195	1032	7.1	62
BSU_tRNA_14	trnJ-Lys	+	7.6	90301	96195	5894	7.2	57	7.7	95163	96195	1032	7.1	62
BSU_tRNA_15	trnJ-Leu1	+	6.1	90301	96195	5894	7.2	57	7	95163	96195	1032	7.1	62
BSU_tRNA_16	trnJ-Gly	+	6	90301	96195	5894	7.2	57	6.4	95163	96195	1032	7.1	62
BSU_tRNA_17	trnJ-Leu2	+	5.9	90301	96195	5894	7.2	57	6.3	95163	96195	1032	7.1	62
BSU_tRNA_18	trnJ-Arg	+	6.8	90301	96195	5894	7.2	57	7.5	95163	96195	1032	7.1	62
BSU_tRNA_19	trnJ-Pro	+	5.6	90301	96195	5894	7.2	57	6.9	95163	96195	1032	7.1	62
BSU_tRNA_20	trnJ-Ala	+	8.4	96153	101233	5080	7.9	61	8.7	96153	101255	5102	7.8	63
BSU_rRNA_9	rrnW-16S	+	9.2	96153	101233	5080	7.9	61	9.2	96153	101255	5102	7.8	63
BSU_rRNA_10	rrnW-23S	+	9.3	96153	101233	5080	7.9	61	9.2	96153	101255	5102	7.8	63
BSU_rRNA_11	rrnW-5S	+	6.7	96153	101233	5080	7.9	61	7.3	96153	101255	5102	7.8	63
BSU00830	ctsR	+	7	101257	106051	4794	6.2	64	5.5	101301	103081	1780	4.8	65
BSU00840	mcsA	+	6.7	101257	106051	4794	6.2	64	5	101301	103081	1780	4.8	65
BSU00850	mcsB	+	6.8	101257	106051	4794	6.2	64	5.5	101301	103081	1780	4.8	65
BSU00860	clpC	+	6.7	101257	106051	4794	6.2	64	5.9	103039	106051	3012	5.7	66
BSU00870	radA	+	5.7	106009	110979	4970	5.8	65	4.7	106053	107349	1296	4.6	67
BSU00880	disA	+	6.8	106009	110979	4970	5.8	65	5.4	107307	110275	2968	5.2	68
BSU00890	yacL	+	6.7	106009	110979	4970	5.8	65	6	107307	110275	2968	5.2	68
BSU00900	ispD	+	5.6	106009	110979	4970	5.8	65	5.2	107307	110275	2968	5.2	68
BSU00910	ispF	+	6	106009	110979	4970	5.8	65	5	110299	111045	746	5	69
BSU00920	gltX	+	6.7	110937	117117	6180	6.1	66	6.4	111003	112673	1670	6.6	70
BSU00930	cysE	+	5.6	110937	117117	6180	6.1	66	5.1	112631	114961	2330	4.4	71
BSU00940	cysS	+	5.8	110937	117117	6180	6.1	66	4.9	112631	114961	2330	4.4	71
BSU00950	mrnC	+	5.9	110937	117117	6180	6.1	66	5	114963	116611	1648	5.5	73
BSU00960	rlmB	+	6.2	110937	117117	6180	6.1	66	5.8	114963	116611	1648	5.5	73
BSU00970	yacP	+	6.5	110937	117117	6180	6.1	66	5.9	114963	116611	1648	5.5	73
BSU00980	sigH	+	7.1	110937	117117	6180	6.1	66	7.4	116569	117139	570	7.4	74
BSU00990	rpmGB	+	6.2	117075	134099	17024	7.2	67	6.3	117097	118503	1406	6.1	75
BSU01000	secE	+	5.6	117075	134099	17024	7.2	67	5.9	117097	118503	1406	6.1	75
BSU01010	nusG	+	6.9	117075	134099	17024	7.2	67	6.5	117097	118503	1406	6.1	75
BSU01020	rplK	+	9	117075	134099	17024	7.2	67	8.6	118461	121935	3474	6.5	76
BSU01030	rplA	+	8.8	117075	134099	17024	7.2	67	8.5	118461	121935	3474	6.5	76
BSU_misc_RNA_3	BSU_misc_RNA_3	+	8.4	117075	134099	17024	7.2	67	8.3	118461	121935	3474	6.5	76
BSU01040	rplJ	+	9	117075	134099	17024	7.2	67	8.5	118461	121935	3474	6.5	76
BSU01050	rplL	+	8.7	117075	134099	17024	7.2	67	8.5	118461	121935	3474	6.5	76
BSU01060	ybxB	+	7	117075	134099	17024	7.2	67	6	118461	121935	3474	6.5	76
BSU01070	rpoB	+	7.8	117075	134099	17024	7.2	67	7.5	121893	129217	7324	7.6	77
BSU01080	rpoC	+	7.8	117075	134099	17024	7.2	67	7.6	121893	129217	7324	7.6	77
BSU01090	rplGB	+	8.8	117075	134099	17024	7.2	67	8.8	129195	134099	4904	7.7	78
BSU01100	rpsL	+	9	117075	134099	17024	7.2	67	9	129195	134099	4904	7.7	78
BSU01110	rpsG	+	9.1	117075	134099	17024	7.2	67	8.9	129195	134099	4904	7.7	78
BSU01120	fusA	+	9	117075	134099	17024	7.2	67	8.8	129195	134099	4904	7.7	78
BSU01130	tufA	+	9	117075	134099	17024	7.2	67	8.8	129195	134099	4904	7.7	78
BSU01140	ybaC	+	4.3	134057	135221	1164	4.2	68	3.2	134145	135221	1076	3.4	81
BSU01150	rpsJ	+	8.9	135179	154713	19534	7.1	69	8.7	135179	153240	18061	6.7	82
BSU01160	rplC	+	9	135179	154713	19534	7.1	69	8.8	135179	153240	18061	6.7	82
BSU01170	rplD	+	9.1	135179	154713	19534	7.1	69	8.8	135179	153240	18061	6.7	82
BSU01180	rplW	+	9.1	135179	154713	19534	7.1	69	8.9	135179	153240	18061	6.7	82
BSU01190	rplB	+	9	135179	154713	19534	7.1	69	8.6	135179	153240	18061	6.7	82
BSU01200	rpsS	+	9.2	135179	154713	19534	7.1	69	9.1	135179	153240	18061	6.7	82
BSU01210	rplV	+	9.2	135179	154713	19534	7.1	69	9	135179	153240	18061	6.7	82
BSU01220	rpsC	+	8.9	135179	154713	19534	7.1	69	8.6	135179	153240	18061	6.7	82
BSU01230	rplP	+	9	135179	154713	19534	7.1	69	8.8	135179	153240	18061	6.7	82
BSU01240	rpmC	+	8.9	135179	154713	19534	7.1	69	8.5	135179	153240	18061	6.7	82
BSU01250	rpsQ	+	9.2	135179	154713	19534	7.1	69	8.8	135179	153240	18061	6.7	82
BSU01260	rplNA	+	9	135179	154713	19534	7.1	69	8.9	135179	153240	18061	6.7	82
BSU01270	rplX	+	9.3	135179	154713	19534	7.1	69	9	135179	153240	18061	6.7	82
BSU01280	rplE	+	9.1	135179	154713	19534	7.1	69	8.8	135179	153240	18061	6.7	82
BSU01290	rpsNA	+	9.2	135179	154713	19534	7.1	69	8.9	135179	153240	18061	6.7	82
BSU01300	rpsH	+	9.1	135179	154713	19534	7.1	69	8.9	135179	153240	18061	6.7	82
BSU01310	rplF	+	9.2	135179	154713	19534	7.1	69	8.8	135179	153240	18061	6.7	82
BSU01320	rplR	+	9	135179	154713	19534	7.1	69	8.7	135179	153240	18061	6.7	82
BSU01330	rpsE	+	9.1	135179	154713	19534	7.1	69	8.7	135179	153240	18061	6.7	82
BSU01340	rpmD	+	8.9	135179	154713	19534	7.1	69	8.5	135179	153240	18061	6.7	82
BSU01350	rplO	+	8.9	135179	154713	19534	7.1	69	8.3	135179	153240	18061	6.7	82
BSU01360	secY	+	8.8	135179	154713	19534	7.1	69	8.4	135179	153240	18061	6.7	82
BSU01370	adk	+	9	135179	154713	19534	7.1	69	8.5	135179	153240	18061	6.7	82
BSU01380	mapA	+	8.9	135179	154713	19534	7.1	69	8.7	135179	153240	18061	6.7	82
BSU01389	ybzG	+	9.2	135179	154713	19534	7.1	69	8.8	135179	153240	18061	6.7	82
BSU01390	infA	+	9	135179	154713	19534	7.1	69	8.9	135179	153240	18061	6.7	82
BSU01400	rpmJ	+	9.2	135179	154713	19534	7.1	69	9.1	135179	153240	18061	6.7	82
BSU01410	rpsM	+	9.1	135179	154713	19534	7.1	69	8.9	135179	153240	18061	6.7	82
BSU01420	rpsK	+	8.9	135179	154713	19534	7.1	69	8.3	135179	153240	18061	6.7	82
BSU01430	rpoA	+	9.1	135179	154713	19534	7.1	69	8.8	135179	153240	18061	6.7	82
BSU01440	rplQ	+	8.8	135179	154713	19534	7.1	69	8.4	135179	153240	18061	6.7	82
BSU01450	ybxA	+	6.7	135179	154713	19534	7.1	69	5.7	135179	153240	18061	6.7	82
BSU01460	ybaE	+	6.6	135179	154713	19534	7.1	69	5.5	135179	153240	18061	6.7	82
BSU01470	ybaF	+	6.1	135179	154713	19534	7.1	69	5.1	135179	153240	18061	6.7	82
BSU01480	truA	+	7.2	135179	154713	19534	7.1	69	5.8	153198	154713	1515	6.8	83
BSU_misc_RNA_4	BSU_misc_RNA_4	+	8.9	135179	154713	19534	7.1	69	8.7	153198	154713	1515	6.8	83
BSU01490	rplM	+	8.9	135179	154713	19534	7.1	69	8.6	153198	154713	1515	6.8	83
BSU01500	rpsI	+	8	135179	154713	19534	7.1	69	7.6	153198	154713	1515	6.8	83
BSU01510	ybaJ	+	5.2	155133	155945	812	4.6	72	5	155133	155945	812	4.9	86
BSU01520	ybaK	+	1.9	-	-	-	-	-	1.3	-	-	-	-	-
BSU01530	cwlD	+	1.9	-	-	-	-	-	1.3	-	-	-	-	-
BSU01540	salA	+	7.7	157377	158519	1142	7.5	73	6.6	157377	158519	1142	6.4	87
BSU01550	gerD	-	2.1	-	-	-	-	-	2.5	158471	160713	2242	2.5	88
BSU01560	kbaA	+	4.4	158477	159619	1142	4.5	74	4.2	158477	159729	1252	4.1	89
BSU01570	ybaN	-	2.3	-	-	-	-	-	2.4	158471	160713	2242	2.5	88
BSU_rRNA_23	rrnI-16S	+	9.2	159577	176339	16762	7	75	9.2	160677	176361	15684	7.8	91
BSU_rRNA_14	rrnI-23S	+	9.3	159577	176339	16762	7	75	9.3	160677	176361	15684	7.8	91
BSU_rRNA_15	rrnI-5S	+	7.1	159577	176339	16762	7	75	7.3	160677	176361	15684	7.8	91
BSU_tRNA_23	trnI-Asn	+	5.4	159577	176339	16762	7	75	6.2	160677	176361	15684	7.8	91
BSU_tRNA_24	trnI-Thr	+	5.2	159577	176339	16762	7	75	5	160677	176361	15684	7.8	91
BSU_tRNA_25	trnI-Gly	+	4.8	159577	176339	16762	7	75	6	160677	176361	15684	7.8	91
BSU_tRNA_26	trnI-Arg	+	6.6	159577	176339	16762	7	75	6.9	160677	176361	15684	7.8	91
BSU_tRNA_27	trnI-Pro	+	6.2	159577	176339	16762	7	75	7.1	160677	176361	15684	7.8	91
BSU_tRNA_28	trnI-Ala	+	8.2	159577	176339	16762	7	75	8.2	160677	176361	15684	7.8	91
BSU_rRNA_16	rrnH-16S	+	9.2	159577	176339	16762	7	75	9.2	160677	176361	15684	7.8	91
BSU_rRNA_29	rrnH-23S	+	9.2	159577	176339	16762	7	75	9.3	160677	176361	15684	7.8	91
BSU_rRNA_24	rrnH-5S	+	7.7	159577	176339	16762	7	75	7.6	160677	176361	15684	7.8	91
BSU_rRNA_25	rrnG-16S	+	9.2	159577	176339	16762	7	75	9.2	160677	176361	15684	7.8	91
BSU_rRNA_27	rrnG-23S	+	9.3	159577	176339	16762	7	75	9.3	160677	176361	15684	7.8	91
BSU_rRNA_28	rrnG-5S	+	6.8	159577	176339	16762	7	75	7.2	160677	176361	15684	7.8	91
BSU01580	ybaR	+	4.5	176935	178539	1604	4.4	82	4	176935	178539	1604	4	96
BSU01590	ybaS	+	3.1	178497	179617	1120	2.9	83	2.9	178607	179617	1010	3.2	97
BSU01600	ybbA	-	4.9	179569	183352	3783	5.9	84	4.3	179591	182098	2507	4.6	98
BSU01610	feuC	-	5.4	179569	183352	3783	5.9	84	4.7	179591	182098	2507	4.6	98
BSU01620	feuB	-	6.1	179569	183352	3783	5.9	84	4.6	179591	182098	2507	4.6	98
BSU01630	feuA	-	7.6	179569	183352	3783	5.9	84	6.1	182144	183352	1208	5.7	99
BSU01640	ybbB	-	4.7	183310	185046	1736	4.7	85	3.7	183310	185046	1736	3.7	100
BSU01650	ybbC	-	1.6	-	-	-	-	-	1.9	-	-	-	-	-
BSU01660	ybbD	-	1.9	-	-	-	-	-	2.1	-	-	-	-	-
BSU01670	ybbE	-	2.3	-	-	-	-	-	2.3	-	-	-	-	-
BSU01680	ybbF	-	2.1	-	-	-	-	-	2.1	-	-	-	-	-
BSU01690	ybbH	-	3	191054	191910	856	2.8	87	2.9	191054	191932	878	3	102
BSU01700	murQ	-	3.9	191868	192988	1120	3.7	88	4	191890	192988	1098	4	103
BSU01710	ybbJ	-	2.4	192946	194046	1100	2.6	89	2.5	-	-	-	-	-
BSU01720	ybbK	-	3.3	192946	194046	1100	2.6	89	3.8	193366	194068	702	3.6	104
BSU_tRNA_75	trnSL-Glu2	+	4.6	194238	194653	415	5.5	90	5.4	194190	194653	463	5.8	105
BSU_tRNA_78	trnSL-Val1	+	6.6	194238	194653	415	5.5	90	6.7	194190	194653	463	5.8	105
BSU_tRNA_76	trnSL-Thr1	+	6.3	194238	194653	415	5.5	90	7.1	194190	194653	463	5.8	105
BSU_tRNA_77	trnSL-Tyr1	+	4.6	194238	194653	415	5.5	90	5.1	194190	194653	463	5.8	105
BSU_tRNA_74	trnSL-Gln2	+	4.7	194238	194653	415	5.5	90	6.3	194190	194653	463	5.8	105
BSU01730	sigW	+	7.9	194611	199889	5278	6	91	7.1	194787	196083	1296	6.1	107
BSU01740	rsiW	+	7.3	194611	199889	5278	6	91	6.6	194787	196083	1296	6.1	107
BSU01750	ybbP	+	5.6	194611	199889	5278	6	91	5.3	196129	199889	3760	6	108
BSU01760	ybbR	+	6.4	194611	199889	5278	6	91	6.1	196129	199889	3760	6	108
BSU01770	glmM	+	5.8	194611	199889	5278	6	91	5.5	196129	199889	3760	6	108
BSU_misc_RNA_5	BSU_misc_RNA_5	+	5.4	199979	202114	2135	5.5	93	6.2	199979	202114	2135	6.2	110
BSU01780	glmS	+	7.2	199979	202114	2135	5.5	93	6.7	199979	202114	2135	6.2	110
BSU01800	alkA	-	3.2	202110	203494	1384	2.9	94	2.9	202066	203494	1428	2.9	111
BSU01810	adaA	+	2	-	-	-	-	-	1.4	-	-	-	-	-
BSU01820	adaB	+	1.8	-	-	-	-	-	1.4	-	-	-	-	-
BSU01830	ndhF	+	1.4	-	-	-	-	-	3	205350	209221	3871	3.1	113
BSU01845	ybcC	+	1.9	-	-	-	-	-	3.3	205350	209221	3871	3.1	113
BSU01860	ybcF	+	2.4	209618	210936	1318	2.6	95	3.9	209179	211024	1845	3.6	114
BSU01870	ybcH	+	2.5	209618	210936	1318	2.6	95	3.9	209179	211024	1845	3.6	114
BSU01880	ybcI	+	2.1	209618	210936	1318	2.6	95	3.4	209179	211024	1845	3.6	114
BSU01889	ybzH	+	3.4	211422	211772	350	3.3	96	4.5	211422	211750	328	4.1	115
BSU01890	ybcL	+	1.7	-	-	-	-	-	1.2	-	-	-	-	-
BSU01900	ybcM	+	1.2	-	-	-	-	-	0.98	-	-	-	-	-
BSU01910	skfA	+	3.9	213887	214127	240	3.4	99	5.9	213887	220111	6224	4.4	117
BSU01920	skfB	+	2.6	214085	216372	2287	2.6	100	3.8	213887	220111	6224	4.4	117
BSU01935	skfC	+	2.5	214085	216372	2287	2.6	100	3.7	213887	220111	6224	4.4	117
BSU01950	skfE	+	3.1	216330	219405	3075	3.1	101	4.3	213887	220111	6224	4.4	117
BSU01960	skfF	+	2.7	216330	219405	3075	3.1	101	3.6	213887	220111	6224	4.4	117
BSU01970	skfG	+	2.8	216330	219405	3075	3.1	101	3.5	213887	220111	6224	4.4	117
BSU01980	skfH	+	2.7	219363	220221	858	2.7	102	3.6	213887	220111	6224	4.4	117
BSU01990	ybdG	+	3.2	220179	222902	2723	3.3	103	2.4	220157	221890	1733	2.6	118
BSU02000	ybdJ	+	3.4	220179	222902	2723	3.3	103	3	220157	221890	1733	2.6	118
BSU02010	ybdK	+	3.1	220179	222902	2723	3.3	103	3.3	221848	222902	1054	3.6	119
BSU02019	ybzI	+	4.2	222970	223210	240	4	105	4.8	222970	223210	240	4.5	121
BSU02030	ybdM	-	2.4	222964	224964	2000	2.3	104	2.7	222964	224106	1142	2.5	120
BSU02040	ybdN	-	2.5	222964	224964	2000	2.3	104	3.9	224064	224964	900	3.8	122
BSU02050	ybdO	+	4.4	225038	226290	1252	3.7	106	6	225038	226290	1252	5.3	123
BSU02060	ybxG	+	3.5	226446	227368	922	3.8	107	4.8	226468	227698	1230	4.4	124
BSU02070	csgA	+	1.5	-	-	-	-	-	1.3	-	-	-	-	-
BSU02080	ybxH	+	1.1	-	-	-	-	-	1.1	-	-	-	-	-
BSU02090	ybxI	-	1.9	228860	229386	526	2.3	109	2.1	228640	229386	746	2.4	126
BSU02100	cypC	+	2.6	229504	230536	1032	4	110	2.4	229482	230822	1340	2.4	127
BSU02110	ybyB	-	6.5	230796	231102	306	6.3	112	6.7	230796	231102	306	6	128
BSU02120	ybeC	+	5.5	231308	233022	1714	4.7	113	5.4	231308	233000	1692	4.8	130
BSU02130	glpQ	-	6.7	232974	235480	2506	6.1	114	2.2	232974	234028	1054	2.3	131
BSU02140	glpT	-	6.5	232974	235480	2506	6.1	114	1.3	-	-	-	-	-
BSU02150	ybeF	+	2.6	235444	236014	570	2.3	115	1.2	-	-	-	-	-
BSU02160	ybfA	+	3.5	235972	236696	724	3.1	116	2.5	235950	238170	2220	2.2	132
BSU02170	ybfB	+	2.4	236654	238170	1516	2.4	117	2.1	235950	238170	2220	2.2	132
BSU02180	ybfE	-	3.4	238166	239594	1428	4.1	118	2.3	238166	241882	3716	2.9	133
BSU02190	ybfF	-	4.4	238166	239594	1428	4.1	118	3.2	238166	241882	3716	2.9	133
BSU02200	ybfG	-	4.7	239618	241882	2264	4.9	119	2.8	238166	241882	3716	2.9	133
BSU02210	ybfH	-	2.3	241840	243730	1890	2.6	121	1.8	-	-	-	-	-
BSU02220	ybfI	-	2.6	241840	243730	1890	2.6	121	3	242566	243752	1186	3	135
BSU02230	purT	+	4.5	243870	244770	900	4.6	122	5	243870	245078	1208	4.4	136
BSU02240	mpr	+	3.3	245190	246156	966	2.9	123	5.3	245190	246508	1318	4.8	137
BSU02250	ybfJ	+	2.1	-	-	-	-	-	4	245190	246508	1318	4.8	137
BSU02260	ybfK	+	5	246598	247762	1164	5.1	124	4.6	246598	249566	2968	4.5	139
BSU02270	pssA	+	5.9	247720	249566	1846	5.6	125	4.7	246598	249566	2968	4.5	139
BSU02280	ybfM	+	5.9	247720	249566	1846	5.6	125	4.5	246598	249566	2968	4.5	139
BSU02290	psd	+	5.1	247720	249566	1846	5.6	125	4.3	246598	249566	2968	4.5	139
BSU02300	ybfN	+	2.3	249524	249874	350	2.5	126	1.6	-	-	-	-	-
BSU02310	ybfO	+	3.6	249942	252514	2572	3.4	127	2.8	249942	251062	1120	3.1	140
BSU02320	ybfP	+	3.6	249942	252514	2572	3.4	127	2.1	-	-	-	-	-
BSU02330	ybfQ	+	6.3	252472	253526	1054	5.8	128	5.5	252472	253526	1054	5.2	142
BSU02340	gltP	-	1.9	-	-	-	-	-	2.2	253478	254796	1318	2.3	143
BSU02350	gamP	-	3.8	254908	257634	2726	3.7	129	4.3	254886	257634	2748	4.2	144
BSU02360	nagBB	-	4.8	254908	257634	2726	3.7	129	4.8	254886	257634	2748	4.2	144
BSU02370	ybgA	+	3.9	257730	258586	856	3.9	131	3.9	257708	258630	922	3.6	146
BSU02380	ybgB	+	2.3	258544	260126	1582	2.4	132	2.7	258588	258938	350	2.4	148
BSU02390	ilvE	+	2.6	258544	260126	1582	2.4	132	4.9	258896	260126	1230	4.8	149
BSU02400	ybgF	-	1.9	-	-	-	-	-	4.2	260100	261638	1538	4.5	150
BSU02410	ybgG	-	2.1	-	-	-	-	-	3.5	261596	262650	1054	3.3	151
BSU02420	glnT	-	1.3	-	-	-	-	-	0.88	-	-	-	-	-
BSU02430	glsA	-	1.3	-	-	-	-	-	1	-	-	-	-	-
BSU02440	glnJ	+	3	265296	267691	2395	3	133	2	265296	267691	2395	2.2	152
BSU02450	glnL	+	3	265296	267691	2395	3	133	2.5	265296	267691	2395	2.2	152
BSU02460	ycbC	+	1.5	-	-	-	-	-	1.2	-	-	-	-	-
BSU02470	ycbD	+	1.5	-	-	-	-	-	1.2	-	-	-	-	-
BSU02480	gudP	+	1.2	-	-	-	-	-	1	-	-	-	-	-
BSU02490	gudD	+	1.1	-	-	-	-	-	1.1	-	-	-	-	-
BSU02500	ycbG	+	3.8	273215	273895	680	4	134	3.4	273215	273961	746	3.8	153
BSU02510	garD	+	2.6	273853	275655	1802	2.6	135	1.5	-	-	-	-	-
BSU02520	ycbJ	+	4.8	275613	277085	1472	4.7	136	4.1	275613	277063	1450	4.8	154
BSU_misc_RNA_6	BSU_misc_RNA_6	+	5	275613	277085	1472	4.7	136	5.5	275613	277063	1450	4.8	154
BSU02530	rtpA	+	3.8	277043	278295	1252	3.1	137	2.2	277021	277635	614	2.3	155
BSU02540	ycbK	+	3	277043	278295	1252	3.1	137	1.8	-	-	-	-	-
BSU02550	ycbL	+	3.5	278319	279832	1513	3.5	138	2.9	278341	281760	3419	3	156
BSU02560	ycbM	+	3.7	278319	279832	1513	3.5	138	3	278341	281760	3419	3	156
BSU02570	ycbN	+	3.5	279790	281760	1970	3.8	139	3.2	278341	281760	3419	3	156
BSU02580	ycbO	+	3	279790	281760	1970	3.8	139	2.7	278341	281760	3419	3	156
BSU02590	ycbP	-	3.5	281756	282194	438	4.5	140	5.3	281734	282172	438	4.7	157
BSU02600	cwlJ	+	1.8	-	-	-	-	-	1.7	-	-	-	-	-
BSU02610	ycbR	+	2.8	282972	283718	746	3	141	2.4	282972	283696	724	2.5	160
BSU02619	yczK	+	1.4	-	-	-	-	-	1.4	-	-	-	-	-
BSU02620	phoD	+	1.4	-	-	-	-	-	1.2	-	-	-	-	-
BSU02630	tatAD	+	1.2	-	-	-	-	-	1.1	-	-	-	-	-
BSU02640	tatCD	+	1.1	-	-	-	-	-	1.1	-	-	-	-	-
BSU02650	pcp	-	2.7	286320	287440	1120	2.7	142	3	286021	287462	1441	3	161
BSU02660	ycbU	+	3.1	287492	288656	1164	3	143	2.5	287470	288458	988	2.6	162
BSU02670	lmrB	-	3.8	288608	290740	2132	4.1	144	4	288608	290740	2132	4	164
BSU02680	lmrA	-	4.4	288608	290740	2132	4.1	144	4.3	288608	290740	2132	4	164
BSU02690	ansZ	+	1.9	-	-	-	-	-	2	-	-	-	-	-
BSU02700	estA	+	4.1	292179	293518	1339	3.5	145	5.7	292179	292880	701	5.5	166
BSU02710	yczC	-	2.2	292854	293446	592	2.2	146	2.2	292854	293446	592	2.2	167
BSU02720	yccF	+	5	293476	294618	1142	4.3	147	4.3	292904	294596	1692	4.2	168
BSU02730	natK	-	2.9	294592	296306	1714	3.3	148	2.6	294592	296306	1714	2.9	169
BSU02740	natR	-	3.5	294592	296306	1714	3.3	148	2.7	294592	296306	1714	2.9	169
BSU02750	natA	+	3.7	296402	298886	2484	4	149	2.4	-	-	-	-	-
BSU02760	natB	+	3.2	296402	298886	2484	4	149	1.8	-	-	-	-	-
BSU02770	yccK	+	3.4	298844	302252	3408	3	150	3.3	298426	299414	988	3.3	170
BSU02780	ycdA	-	1.7	-	-	-	-	-	5.2	299388	300684	1296	4.9	171
BSU02790	ycdB	+	3.1	298844	302252	3408	3	150	2.7	300736	301878	1142	2.9	172
BSU02800	ycdC	+	3	302408	304452	2044	3.3	151	2.4	302584	303968	1384	2.3	174
BSU02810	cwlK	-	2.9	303524	304380	856	2.7	152	3.1	303348	304380	1032	2.9	175
BSU02820	rapJ	+	4.2	304410	305596	1186	4.5	153	4.8	304630	305574	944	4.4	177
BSU02830	ycdF	+	3.8	305620	308170	2550	4.3	154	3.2	305620	308170	2550	2.9	178
BSU02840	ycdG	+	3	305620	308170	2550	4.3	154	2.8	305620	308170	2550	2.9	178
BSU02850	adcA	+	4.4	308282	309314	1032	4.3	156	4.3	308282	309314	1032	4.6	179
BSU02860	adcC	+	4.2	309338	310876	1538	4.2	157	3.3	309338	310810	1472	3.4	180
BSU02870	adcB	+	4.2	309338	310876	1538	4.2	157	3.3	309338	310810	1472	3.4	180
BSU02880	yceB	-	2.7	310872	312058	1186	2.8	158	2.6	310894	312036	1142	3	182
BSU02890	yceC	+	8	312066	314836	2770	7.1	159	7.4	312066	317630	5564	5.8	183
BSU02900	yceD	+	7.8	312066	314836	2770	7.1	159	7.2	312066	317630	5564	5.8	183
BSU02910	yceE	+	7.8	312066	314836	2770	7.1	159	7	312066	317630	5564	5.8	183
BSU02920	yceF	+	7.5	312066	314836	2770	7.1	159	7	312066	317630	5564	5.8	183
BSU02930	yceG	+	5.7	314794	317608	2814	5.1	160	5.6	312066	317630	5564	5.8	183
BSU02940	yceH	+	5.8	314794	317608	2814	5.1	160	5.6	312066	317630	5564	5.8	183
BSU02950	yceI	+	2.8	317566	318972	1406	2.8	161	4.5	317676	318972	1296	4.6	184
BSU02960	yceJ	-	1.6	-	-	-	-	-	1.8	-	-	-	-	-
BSU02970	yceK	-	3.2	320398	320704	306	3.2	163	5	320398	320704	306	5.1	187
BSU02980	opuAA	+	5.9	320998	324032	3034	5.8	165	7.4	320976	324032	3056	7.3	189
BSU02990	opuAB	+	5.4	320998	324032	3034	5.8	165	7	320976	324032	3056	7.3	189
BSU03000	opuAC	+	5.9	320998	324032	3034	5.8	165	7.4	320976	324032	3056	7.3	189
BSU03010	amhX	-	2.2	324006	325259	1253	2.2	166	5.3	324006	325259	1253	4.8	190
BSU03020	ycgA	+	1.4	-	-	-	-	-	3.1	325399	326343	944	3.2	192
BSU03030	ycgB	+	3.3	326851	329640	2789	3.7	167	2.5	326301	329640	3339	2.5	193
BSU03040	amyE	+	4.1	326851	329640	2789	3.7	167	2.6	326301	329640	3339	2.5	193
BSU03050	ldh	+	8.1	-	-	-	-	-	1.7	-	-	-	-	-
BSU03060	lctP	+	5.6	-	-	-	-	-	1.2	-	-	-	-	-
BSU03070	mdr	-	4.3	332408	333941	1533	3.8	168	3.2	332408	334051	1643	3.4	194
BSU03080	ycgE	+	3.8	334037	335727	1690	3.4	170	3.4	334037	335154	1117	3.1	195
BSU03090	ycgF	+	3.2	334037	335727	1690	3.4	170	2.7	334037	335154	1117	3.1	195
BSU03100	ycgG	+	2.5	334037	335727	1690	3.4	170	2.2	-	-	-	-	-
BSU03110	ycgH	-	1.3	-	-	-	-	-	1.3	-	-	-	-	-
BSU03120	ycgI	+	1.1	-	-	-	-	-	0.79	-	-	-	-	-
BSU03130	nadE	+	6.3	338194	339138	944	6.2	171	5.6	338194	339116	922	5.5	196
BSU03140	tmrB	-	2.4	339112	339747	635	2.4	172	2.9	339112	339770	658	2.8	197
BSU03150	aroK	+	3.3	339910	340612	702	3.1	173	3.8	339888	340612	724	3.5	198
BSU03160	ycgJ	-	2.1	-	-	-	-	-	1.9	-	-	-	-	-
BSU03170	ycgK	+	3	341450	342438	988	3.1	174	2.4	341450	342460	1010	2.3	199
BSU03180	cah	+	3.8	342396	344374	1978	3.9	175	3.7	342418	344374	1956	3.6	200
BSU03190	ycgL	+	3.7	342396	344374	1978	3.9	175	3.3	342418	344374	1956	3.6	200
BSU03200	ycgM	+	1.7	-	-	-	-	-	2.6	344332	346530	2198	2.6	201
BSU03210	ycgN	+	2	-	-	-	-	-	3.1	344332	346530	2198	2.6	201
BSU03220	ycgO	+	4.4	346488	348400	1912	4.6	176	5	347060	348598	1538	5.7	203
BSU03230	ycgP	+	3.5	348358	349742	1384	3.3	177	3.4	348710	349874	1164	3.6	204
BSU03240	ycgQ	-	3.9	349958	351804	1846	3.9	179	2.6	349958	352794	2836	2.8	205
BSU03250	ycgR	-	4	349958	351804	1846	3.9	179	2.4	349958	352794	2836	2.8	205
BSU03260	ycgS	-	2.8	351762	352794	1032	2.8	180	2.8	349958	352794	2836	2.8	205
BSU03270	ycgT	+	6.1	352802	353900	1098	6.5	181	5.3	352802	353900	1098	5.4	206
BSU03280	nasF	-	3	353852	354752	900	2.3	182	3.4	353874	355588	1714	3.7	208
BSU03290	nasE	-	3.9	354710	355632	922	3	184	3.4	355546	358206	2660	2.8	210
BSU03300	nasD	-	2.2	-	-	-	-	-	2.9	355546	358206	2660	2.8	210
BSU03310	nasC	-	1.1	-	-	-	-	-	1.2	-	-	-	-	-
BSU03320	nasB	-	1.3	-	-	-	-	-	1.1	-	-	-	-	-
BSU03330	nasA	+	2.1	362903	364044	1141	2.2	185	1.3	-	-	-	-	-
BSU03340	folEB	+	1	-	-	-	-	-	0.94	-	-	-	-	-
BSU03350	yciB	+	1.2	-	-	-	-	-	1.1	-	-	-	-	-
BSU03359	yczL	+	1.5	-	-	-	-	-	0.93	-	-	-	-	-
BSU03360	yciC	+	1.4	-	-	-	-	-	1.2	-	-	-	-	-
BSU03370	yckA	-	4.3	367273	368877	1604	4.9	186	2.6	367273	367755	482	2.8	211
BSU03380	yckB	-	5.4	367273	368877	1604	4.9	186	3.8	367713	369097	1384	3.8	212
BSU03390	yckC	+	3.5	369215	369697	482	3.5	188	3.3	369215	369697	482	3.2	215
BSU03400	yckD	+	1.7	-	-	-	-	-	1.8	-	-	-	-	-
BSU03410	bglC	+	2.3	370227	371721	1494	2.3	189	2.1	-	-	-	-	-
BSU03420	nin	-	3	371805	374509	2704	3.9	190	4.1	370309	372617	2308	4.9	216
BSU03430	nucA	-	4.9	371805	374509	2704	3.9	190	5.8	370309	372617	2308	4.9	216
BSU03440	tlpC	-	3.9	371805	374509	2704	3.9	190	4	372575	373827	1252	4	217
BSU03450	hxlB	-	3.2	374577	375830	1253	3.6	193	2.9	374555	375830	1275	3.1	220
BSU03460	hxlA	-	3.9	374577	375830	1253	3.6	193	3.2	374555	375830	1275	3.1	220
BSU03470	hxlR	+	3	375948	376409	461	2.9	194	3	374913	376409	1496	2.8	221
BSU03480	srfAA	+	6.6	376675	385822	9147	6	195	8.5	-	-	-	-	-
BSU03490	srfAB	+	6.8	385780	399142	13362	6.2	196	8.7	-	-	-	-	-
BSU03500	comS	+	7.1	385780	399142	13362	6.2	196	9	-	-	-	-	-
BSU03510	srfAC	+	6.6	399100	402467	3367	6.4	197	8.7	-	-	-	-	-
BSU03520	srfAD	+	5.3	402425	403149	724	4.9	198	7.9	-	-	-	-	-
BSU03530	ycxA	+	2.6	403151	404466	1315	2.6	199	4.5	403151	404466	1315	4.5	224
BSU03540	ycxB	-	2.8	404528	405098	570	2.9	200	3	404462	405120	658	3.1	225
BSU03550	ycxC	-	1.9	-	-	-	-	-	1.4	-	-	-	-	-
BSU03560	ycxD	+	2.1	-	-	-	-	-	1.7	-	-	-	-	-
BSU03569	sfp	-	3.6	407366	408178	812	3.6	202	3	406926	408024	1098	2.7	226
BSU03570	sfp	-	3.7	407366	408178	812	3.6	202	3.1	406926	408024	1098	2.7	226
BSU03580	yczE	-	3.5	408136	408904	768	3.4	203	2.4	-	-	-	-	-
BSU03590	tcyC	-	4.6	409217	410777	1560	4.8	205	3.3	409217	410513	1296	3.5	229
BSU03600	tcyB	-	4.8	409217	410777	1560	4.8	205	3.2	409217	410513	1296	3.5	229
BSU03610	tcyA	-	6.1	410735	411503	768	6.3	206	4.2	410691	411503	812	4.3	231
BSU03620	yclA	-	2.5	411461	412516	1055	3	207	1.5	-	-	-	-	-
BSU03630	ubiX	+	2.2	-	-	-	-	-	1.4	-	-	-	-	-
BSU03640	ubiD	+	2.1	-	-	-	-	-	1.3	-	-	-	-	-
BSU03651	bsdD	+	1.8	-	-	-	-	-	1.3	-	-	-	-	-
BSU03652	yclD	+	1.4	-	-	-	-	-	1	-	-	-	-	-
BSU03660	yclE	+	2.6	415340	416196	856	2.5	208	2.2	-	-	-	-	-
BSU03670	dtpT	-	4.1	416214	417752	1538	3.8	209	1.5	-	-	-	-	-
BSU03680	yclG	+	1.8	-	-	-	-	-	0.99	-	-	-	-	-
BSU03690	yczF	-	1.5	-	-	-	-	-	1	-	-	-	-	-
BSU03700	gerKA	+	1.8	-	-	-	-	-	1.1	-	-	-	-	-
BSU03710	gerKC	+	2.3	-	-	-	-	-	1.3	-	-	-	-	-
BSU03720	gerKB	+	2.1	-	-	-	-	-	1.3	-	-	-	-	-
BSU03730	yclH	-	1.6	-	-	-	-	-	1.2	-	-	-	-	-
BSU03740	yclI	-	1.5	-	-	-	-	-	1.3	-	-	-	-	-
BSU03750	yclJ	+	4.2	426560	428692	2132	4.3	210	3.4	426538	428692	2154	4.1	232
BSU03760	yclK	+	4.6	426560	428692	2132	4.3	210	4	426538	428692	2154	4.1	232
BSU03770	rapC	+	5.4	428804	430122	1318	5.1	212	6.7	428804	430122	1318	6.6	234
BSU03780	phrC	+	4.6	428804	430122	1318	5.1	212	5.4	428804	430122	1318	6.6	234
BSU03788	yczM	-	2.1	-	-	-	-	-	2.5	430140	430578	438	2.7	235
BSU03789	yczN	-	2.4	-	-	-	-	-	3.5	430140	430578	438	2.7	235
BSU03790	yclM	-	2.8	430624	432272	1648	2.8	213	5.5	430580	432008	1428	5.5	237
BSU03800	yclN	+	6.6	432280	434258	1978	7.1	214	5.4	432280	434258	1978	5.5	240
BSU03810	yclO	+	6.9	432280	434258	1978	7.1	214	5.6	432280	434258	1978	5.5	240
BSU03820	yclP	+	7.5	434216	436018	1802	6.9	215	6.5	434216	436018	1802	6.7	241
BSU03830	yclQ	+	7.5	434216	436018	1802	6.9	215	6.8	434216	436018	1802	6.7	241
BSU03840	ycnB	-	2.9	436454	438410	1956	3.4	216	3.2	436014	438410	2396	3.8	242
BSU03850	ycnC	-	3.8	436454	438410	1956	3.4	216	4.1	436014	438410	2396	3.8	242
BSU03860	ycnD	-	3.3	438522	439620	1098	3.9	217	3.1	438478	439620	1142	3.5	243
BSU03870	ycnE	-	4.5	438522	439620	1098	3.9	217	3.8	438478	439620	1142	3.5	243
BSU03880	yczG	+	2.7	439694	440066	372	2.8	218	3.4	439694	440044	350	3.2	244
BSU03890	gabR	-	1.7	-	-	-	-	-	1.6	-	-	-	-	-
BSU03900	gabT	+	1.4	-	-	-	-	-	1.3	-	-	-	-	-
BSU03910	gabD	+	3.4	442796	444378	1582	3.3	219	2.9	442928	444378	1450	3.2	245
BSU03920	glcU	+	1.2	-	-	-	-	-	0.81	-	-	-	-	-
BSU03930	gdh	+	1.6	-	-	-	-	-	1.3	-	-	-	-	-
BSU03940	ycnI	-	4.9	446134	449058	2924	4.5	220	2.8	446134	446962	828	3.3	246
BSU03950	ycnJ	-	5.4	446134	449058	2924	4.5	220	2.9	446920	448398	1478	2.7	247
BSU03960	ycnK	-	5.5	446134	449058	2924	4.5	220	3.4	448488	449058	570	3.6	249
BSU03970	ycnL	+	3.5	449066	449570	504	3.3	221	3.3	449066	449570	504	3.2	250
BSU03981	mtlA	+	3.6	449594	452461	2867	2.4	222	2.6	449770	451002	1232	2.4	252
BSU03982	mtlF	+	3.4	449594	452461	2867	2.4	222	3	450960	453279	2319	2.9	253
BSU03990	mtlD	+	2.8	449594	452461	2867	2.4	222	3	450960	453279	2319	2.9	253
BSU04000	ycsA	+	4.5	452797	453917	1120	5.2	223	2.5	-	-	-	-	-
BSU04010	sipU	+	5.1	453941	455678	1737	4.4	224	3.5	453985	454687	702	3.4	254
BSU04020	yczH	-	2.7	454331	455056	725	2.5	225	3.1	454045	455012	967	2.5	255
BSU04030	ycsD	+	3.6	453941	455678	1737	4.4	224	3.2	455394	455766	372	3.2	258
BSU04039	yczO	-	4.6	455740	455958	218	4.6	228	5.2	455740	456024	284	4.2	259
BSU04040	ycsE	+	5.1	456032	456844	812	5	229	5.4	456032	456844	812	5.3	260
BSU04050	ycsF	+	4.3	456935	457659	724	4.2	230	4.3	456957	457681	724	4.1	261
BSU04060	ycsG	+	3.8	457859	459507	1648	3.6	232	4	457705	459507	1802	4.5	262
BSU04070	ycsI	+	3.1	457859	459507	1648	3.6	232	3.7	457705	459507	1802	4.5	262
BSU04080	kipI	+	3.4	459509	463089	3580	3.4	233	3.6	459509	461273	1764	3.6	263
BSU04090	kipA	+	3.5	459509	463089	3580	3.4	233	3.7	459509	461273	1764	3.6	263
BSU04100	kipR	+	3.4	459509	463089	3580	3.4	233	3.7	461462	463089	1627	3.8	265
BSU04110	lipC	+	3.3	459509	463089	3580	3.4	233	3.7	461462	463089	1627	3.8	265
BSU04120	yczI	+	5.2	463179	464673	1494	5.7	236	5.8	463179	463925	746	5.3	268
BSU04130	yczJ	-	3.9	463063	463809	746	3.8	235	4.6	463085	463809	724	4.4	267
BSU04140	pbpC	+	6.7	464631	469183	4552	4.9	237	6.1	463883	466961	3078	5.4	269
BSU04150	ycsN	+	5.2	464631	469183	4552	4.9	237	5.2	463883	466961	3078	5.4	269
BSU04160	mtlR	+	4.2	464631	469183	4552	4.9	237	3	466919	469249	2330	2.9	270
BSU04170	ydaB	+	2.8	469361	470702	1341	2.8	238	1.4	-	-	-	-	-
BSU04180	ydaC	-	1.5	471115	471574	459	2.9	239	1.3	-	-	-	-	-
BSU04190	ydaD	+	3.3	471670	472768	1098	4.3	240	2.7	471670	472350	680	2.9	271
BSU04200	ydaE	+	2	472726	473054	328	2.7	241	2.1	-	-	-	-	-
BSU04210	ydaF	+	4	473167	473825	658	4	242	4.4	473145	474639	1494	4.7	272
BSU04220	ydaG	+	5.7	473783	474573	790	5.4	243	5.7	473145	474639	1494	4.7	272
BSU04230	ydaH	+	3.2	474707	475541	834	4	245	2.1	474707	475563	856	2.3	273
BSU04240	ydzA	-	4	475537	475931	394	3.7	246	3.4	475537	475931	394	3.7	274
BSU04250	lrpC	+	4.3	476027	478775	2748	4.5	247	3.5	476027	478775	2748	4.5	275
BSU04260	topB	+	5.2	476027	478775	2748	4.5	247	4.8	476027	478775	2748	4.5	275
BSU04270	ydaJ	+	3.8	478821	479699	878	4	248	1.9	-	-	-	-	-
BSU04280	ydaK	+	3.2	479657	485397	5740	3.3	249	1.5	-	-	-	-	-
BSU04290	ydaL	+	3.3	479657	485397	5740	3.3	249	1.6	-	-	-	-	-
BSU04300	ydaM	+	3.6	479657	485397	5740	3.3	249	1.5	-	-	-	-	-
BSU04310	ydaN	+	3.3	479657	485397	5740	3.3	249	1.8	-	-	-	-	-
BSU_misc_RNA_7	BSU_misc_RNA_7	+	4.9	486103	488279	2176	4.1	251	4.3	486103	486563	460	3.8	276
BSU04320	ydaO	+	3.7	486103	488279	2176	4.1	251	3.1	486521	488279	1758	3.1	277
BSU04330	mutT	+	2.4	488237	488851	614	2.4	252	1.8	-	-	-	-	-
BSU04340	ydaP	+	3.7	488809	490589	1780	4.6	253	3.9	488809	490589	1780	3.8	278
BSU04359	ydzK	-	4.4	490697	491113	416	4.3	255	4.1	490719	491069	350	4.1	280
BSU04360	mntH	-	5.7	491115	492719	1604	5.7	256	3.5	491115	492477	1362	3.5	281
BSU04370	ydaS	-	2.5	492677	493467	790	4.5	257	3	492655	493467	812	2.8	282
BSU04380	ydaT	-	2.7	492677	493467	790	4.5	257	2.5	492655	493467	812	2.8	282
BSU04390	ydbA	+	3.7	493519	494397	878	3.8	258	3.7	493519	494397	878	3.7	283
BSU04400	gsiB	+	6.7	494487	494947	460	6.2	260	8.2	494487	494859	372	7.9	285
BSU04410	ydbB	+	3.2	494949	495717	768	3.5	261	4	494993	495695	702	3.9	287
BSU04420	ydbC	+	3.3	494949	495717	768	3.5	261	3.8	494993	495695	702	3.9	287
BSU04430	ydbD	-	3.8	495713	496591	878	4.1	262	3.9	495713	496591	878	3.7	288
BSU04440	dctB	-	3.8	496587	497707	1120	3.7	263	2.9	496609	497707	1098	2.8	289
BSU04450	dctS	+	3.6	496989	500177	3188	3.7	264	2.8	496989	500595	3606	3	290
BSU04460	dctR	+	4	496989	500177	3188	3.7	264	2.8	496989	500595	3606	3	290
BSU04470	dctP	+	5.2	500135	501409	1274	5.3	265	2	-	-	-	-	-
BSU04480	ydbI	+	5.1	501543	504995	3452	4.9	267	4.5	501543	503917	2374	4.6	291
BSU04490	ydbJ	+	5	501543	504995	3452	4.9	267	4.2	501543	503917	2374	4.6	291
BSU04500	ydbK	+	4.4	501543	504995	3452	4.9	267	3.3	503875	505017	1142	3.6	292
BSU04510	ydbL	+	4.4	501543	504995	3452	4.9	267	3.7	503875	505017	1142	3.6	292
BSU04520	ydbM	+	4.2	504953	506337	1384	3.6	268	4	505129	506315	1186	4	294
BSU04530	ydbN	-	7.2	506289	506661	372	6	270	5.2	506289	506661	372	4.5	296
BSU04540	ydbO	+	5.5	507153	509021	1868	6.7	273	3.8	507153	509329	2176	4.9	297
BSU04550	ydbP	-	5	507675	508091	416	4.1	274	4.2	507697	508091	394	4.1	298
BSU04560	ddl	+	6	507153	509021	1868	6.7	273	5	507153	509329	2176	4.9	297
BSU04570	murF	+	5.6	508979	511067	2088	5.6	275	4.2	509287	511067	1780	4.1	299
BSU04580	cshA	+	7.3	511025	512673	1648	7.4	276	7.3	511025	512673	1648	7.3	300
BSU04590	ydbS	+	6.6	512763	515005	2242	5.3	278	5.6	512763	514983	2220	4.4	301
BSU04600	ydbT	+	6.3	512763	515005	2242	5.3	278	5.1	512763	514983	2220	4.4	301
BSU04610	ydcA	-	2.4	515001	515637	636	2.8	279	2.6	514561	515659	1098	2.7	302
BSU04620	acpS	+	4.8	515029	517293	2264	4.6	280	3.6	515029	516193	1164	3.6	303
BSU04630	ydcC	+	5	515029	517293	2264	4.6	280	3.6	516327	516853	526	4.1	305
BSU04640	alrA	+	5.7	517339	518657	1318	5.8	281	4.8	517339	518635	1296	4.9	307
BSU04650	ndoAI	+	7.4	518615	522089	3474	5.7	282	7.8	518593	519317	724	6.7	309
BSU04660	ndoA	+	6.5	518615	522089	3474	5.7	282	6.8	518593	519317	724	6.7	309
BSU04670	rsbRA	+	6.1	518615	522089	3474	5.7	282	5.8	519363	521385	2022	5.7	311
BSU04680	rsbS	+	6.2	518615	522089	3474	5.7	282	5.8	519363	521385	2022	5.7	311
BSU04690	rsbT	+	6.5	518615	522089	3474	5.7	282	6.3	519363	521385	2022	5.7	311
BSU04700	rsbU	+	6.3	518615	522089	3474	5.7	282	5.7	521387	524267	2880	6.1	312
BSU04710	rsbV	+	8.5	522047	522969	922	8.5	284	7.2	521387	524267	2880	6.1	312
BSU04720	rsbW	+	8.3	522047	522969	922	8.5	284	7.3	521387	524267	2880	6.1	312
BSU04730	sigB	+	7.3	522927	524267	1340	7.6	285	6.6	521387	524267	2880	6.1	312
BSU04740	rsbX	+	7.7	522927	524267	1340	7.6	285	6.9	521387	524267	2880	6.1	312
BSU04750	ydcF	+	3.2	524291	525543	1252	3.6	287	2.1	-	-	-	-	-
BSU04760	ydcG	+	3.9	524291	525543	1252	3.6	287	3.5	524775	525543	768	3.3	313
BSU04770	ydcH	+	3	524291	525543	1252	3.6	287	2.6	524775	525543	768	3.3	313
BSU04780	ydcI	+	4.3	525721	527633	1912	4.4	289	3.7	525699	527963	2264	3.6	314
BSU04790	ydcK	+	3	527591	528557	966	3.3	290	4.2	527921	528667	746	4.1	315
BSU_tRNA_45	trnS-Asn	+	6.3	528625	529437	812	5.2	291	6.6	528625	529459	834	5.9	316
BSU_tRNA_46	trnS-Ser	+	6.2	528625	529437	812	5.2	291	7.5	528625	529459	834	5.9	316
BSU_tRNA_47	trnS-Glu	+	6	528625	529437	812	5.2	291	6.7	528625	529459	834	5.9	316
BSU_tRNA_48	trnS-Gln	+	5.5	528625	529437	812	5.2	291	6.5	528625	529459	834	5.9	316
BSU_tRNA_49	trnS-Lys	+	7.3	528625	529437	812	5.2	291	7.8	528625	529459	834	5.9	316
BSU_tRNA_50	trnS-Leu1	+	5.4	528625	529437	812	5.2	291	6.7	528625	529459	834	5.9	316
BSU_tRNA_51	trnS-Leu2	+	3.6	528625	529437	812	5.2	291	5.1	528625	529459	834	5.9	316
BSU04800	ydcL	-	2.7	529433	531543	2110	3.3	293	4.6	529433	531543	2110	4.5	317
BSU04810	immA	-	3	529433	531543	2110	3.3	293	4.6	529433	531543	2110	4.5	317
BSU04820	immR	-	4.6	529433	531543	2110	3.3	293	5.2	529433	531543	2110	4.5	317
BSU04830	sacV	+	2.5	-	-	-	-	-	2.9	531749	533441	1692	2.3	318
BSU04839	ydzL	+	1.8	-	-	-	-	-	2.3	531749	533441	1692	2.3	318
BSU04840	ydcO	+	1.5	-	-	-	-	-	2.2	531749	533441	1692	2.3	318
BSU04850	ydcP	+	1.8	-	-	-	-	-	2	531749	533441	1692	2.3	318
BSU04860	ydcQ	+	1.2	-	-	-	-	-	1.5	-	-	-	-	-
BSU04870	ydcR	+	1.3	-	-	-	-	-	1.4	-	-	-	-	-
BSU04880	ydcS	+	1.4	-	-	-	-	-	1.7	-	-	-	-	-
BSU04890	ydcT	+	1.5	-	-	-	-	-	1.8	-	-	-	-	-
BSU04900	yddA	+	1.3	-	-	-	-	-	1.6	-	-	-	-	-
BSU04910	yddB	+	1.2	-	-	-	-	-	1.6	-	-	-	-	-
BSU04920	yddC	+	1.3	-	-	-	-	-	1.6	-	-	-	-	-
BSU04930	yddD	+	1.3	-	-	-	-	-	1.2	-	-	-	-	-
BSU04940	yddE	+	1	-	-	-	-	-	1.2	-	-	-	-	-
BSU04950	yddF	+	0.94	-	-	-	-	-	0.92	-	-	-	-	-
BSU04960	yddG	+	1.2	-	-	-	-	-	1.2	-	-	-	-	-
BSU04970	yddH	+	1.2	-	-	-	-	-	1.1	-	-	-	-	-
BSU04980	yddI	+	1.2	-	-	-	-	-	1.3	-	-	-	-	-
BSU04990	yddJ	+	3.5	545587	545981	394	3.4	294	4.9	545587	545981	394	4.8	320
BSU05000	yddK	-	4.4	546109	547009	900	4.2	296	4.5	546043	547009	966	4.5	321
BSU05010	rapI	+	2.5	547039	548203	1164	2.2	297	2.8	547061	548203	1142	2.5	322
BSU05020	phrI	+	4.6	548161	548599	438	4.9	298	5.9	548161	548599	438	5.5	323
BSU05030	yddM	+	3.6	548667	549963	1296	3.4	299	3.9	548689	549831	1142	3.9	324
BSU05040	yddN	-	2.6	550175	551229	1054	2.6	300	2	-	-	-	-	-
BSU05050	lrpA	+	4.1	551083	552005	922	3.7	301	3.7	551523	552005	482	3.5	327
BSU05060	lrpB	-	1.9	-	-	-	-	-	1.3	-	-	-	-	-
BSU05070	yddQ	+	3.5	552601	553215	614	3.3	302	2.3	552601	553215	614	2.3	328
BSU05080	yddR	+	2.8	553679	554139	460	3	303	1.3	-	-	-	-	-
BSU05090	yddS	+	2.1	554097	556515	2418	2.2	304	1.9	-	-	-	-	-
BSU05099	ydzM	+	4.3	556473	557461	988	3.7	305	4.3	556451	557483	1032	4.5	329
BSU05100	yddT	+	3.7	556473	557461	988	3.7	305	4.9	556451	557483	1032	4.5	329
BSU05109	ydzN	+	3.8	557837	559418	1581	5.3	306	4.3	557837	558098	261	4.5	330
BSU05110	ydeA	+	2.7	557837	559418	1581	5.3	306	2.2	558056	559198	1142	2.6	331
BSU05120	cspC	+	5.9	557837	559418	1581	5.3	306	5.2	559156	559396	240	7.1	332
BSU05130	ydeB	-	4.1	559634	560644	1010	3.5	308	4.5	559634	560622	988	3.7	334
BSU05140	ydzE	-	1.8	561196	562448	1252	2.4	310	1.2	-	-	-	-	-
BSU05150	ydeC	-	2.5	561196	562448	1252	2.4	310	2	-	-	-	-	-
BSU05160	ydeD	+	2	562478	563554	1076	2.7	311	1.3	-	-	-	-	-
BSU05170	ydeE	-	2.4	563792	564582	790	2.5	312	2.1	-	-	-	-	-
BSU05180	ydeF	+	2.8	564678	566084	1406	2.8	313	2.1	564678	566084	1406	2.3	335
BSU05190	ydeG	+	2.4	566174	567668	1494	2.6	314	1.3	-	-	-	-	-
BSU05200	ydeH	+	4.1	567626	568174	548	3.9	315	3.9	567560	568174	614	3.8	336
BSU05210	ydeI	+	3.2	568242	569032	790	3.1	316	2.6	568220	569626	1406	2.3	337
BSU05220	ydeJ	-	3.6	568984	569994	1010	3	317	3.3	569006	569994	988	3.2	338
BSU05230	ydeK	-	1.2	-	-	-	-	-	1.3	-	-	-	-	-
BSU05240	ydeL	+	2.7	571322	573432	2110	3.5	318	2.1	-	-	-	-	-
BSU05250	ydeM	+	4.5	571322	573432	2110	3.5	318	4.4	572950	573366	416	4.6	339
BSU05260	ydeN	-	2.8	573428	574460	1032	3.1	319	3.4	573406	574460	1054	3.1	341
BSU05270	ydzF	-	3.1	573428	574460	1032	3.1	319	3.2	573406	574460	1054	3.1	341
BSU05280	ydeO	+	4.3	573434	575698	2264	3.9	320	5.2	574666	575698	1032	4.5	342
BSU05290	ydeP	-	2.9	575672	576154	482	2.9	321	3.7	575672	576154	482	3.5	343
BSU05300	ydeQ	+	2	-	-	-	-	-	2	-	-	-	-	-
BSU05310	ydeR	-	1.5	-	-	-	-	-	1.2	-	-	-	-	-
BSU05320	ydeS	+	4.2	578296	579262	966	3.6	322	3.6	578318	579262	944	3.5	344
BSU05329	ydzO	+	2.6	578296	579262	966	3.6	322	2	578318	579262	944	3.5	344
BSU05330	aseR	+	3.8	579396	581242	1846	4	323	2.5	579396	581220	1824	2.6	345
BSU05340	ydfA	+	3.7	579396	581242	1846	4	323	2.4	579396	581220	1824	2.6	345
BSU05343	ydzS	+	3.4	581200	581528	328	3.2	324	1.8	-	-	-	-	-
BSU05344	ydzS	+	3.5	581200	581528	328	3.2	324	2.1	-	-	-	-	-
BSU05350	ydfB	+	2	581486	582474	988	2.2	325	1.4	-	-	-	-	-
BSU05360	ydfC	-	1	-	-	-	-	-	0.85	-	-	-	-	-
BSU05370	ydfD	+	2.3	583510	585884	2374	2.2	326	1.6	-	-	-	-	-
BSU05380	ydfE	-	2.4	585330	585812	482	2.4	327	1.7	585330	585812	482	2.4	346
BSU05390	ydfF	+	4.4	585842	586610	768	4.3	328	3.9	585842	586610	768	3.8	347
BSU05400	ydfG	-	3.4	586584	587110	526	3.7	329	3.3	586804	587110	306	3.8	349
BSU05408	ydzP	-	1.5	-	-	-	-	-	1.3	-	-	-	-	-
BSU05409	ydzQ	-	1.9	-	-	-	-	-	1.7	-	-	-	-	-
BSU05410	ydfH	+	3.3	587470	588766	1296	3.2	330	2.8	587668	588744	1076	2.6	350
BSU05420	ydfI	+	3.2	589208	589624	416	2.7	332	2.8	589186	589646	460	2.5	352
BSU05430	ydfJ	+	1.5	-	-	-	-	-	0.97	-	-	-	-	-
BSU05440	nap	-	4	592216	593292	1076	3.8	335	3.5	592216	593292	1076	3.3	353
BSU05450	ydfK	-	1.8	-	-	-	-	-	1.2	-	-	-	-	-
BSU05460	ydfL	-	2.6	594262	595030	768	2.7	336	2.6	594130	595030	900	2.7	354
BSU05470	ydfM	-	2.2	595098	596086	988	2.2	337	3	595098	596086	988	3.1	355
BSU05480	ydfN	+	1.8	596600	598512	1912	2.2	338	4.3	596336	598556	2220	3.5	356
BSU05490	ydfO	+	1.9	596600	598512	1912	2.2	338	4.2	596336	598556	2220	3.5	356
BSU05500	ydfP	+	2	596600	598512	1912	2.2	338	3.1	596336	598556	2220	3.5	356
BSU05510	ydfQ	+	1.6	-	-	-	-	-	0.94	-	-	-	-	-
BSU05520	ydzH	-	1.4	-	-	-	-	-	1.2	-	-	-	-	-
BSU05529	ydzR	-	1	-	-	-	-	-	0.93	-	-	-	-	-
BSU05530	ydfR	-	1.1	-	-	-	-	-	1	-	-	-	-	-
BSU05540	ydfS	+	1.7	-	-	-	-	-	1.2	-	-	-	-	-
BSU05550	cotP	-	1.2	-	-	-	-	-	1.1	-	-	-	-	-
BSU05560	ydgA	-	1.4	-	-	-	-	-	1.3	-	-	-	-	-
BSU05570	ydgB	-	1.6	-	-	-	-	-	1.6	-	-	-	-	-
BSU05580	ydgC	+	5.6	602980	604298	1318	5.2	339	4.7	602980	604408	1428	4.5	358
BSU05590	ydgD	+	4.6	602980	604298	1318	5.2	339	4.2	602980	604408	1428	4.5	358
BSU05600	ydgE	+	3.6	604256	604694	438	3.2	340	3.8	602980	604408	1428	4.5	358
BSU05610	vmlR	-	2.7	604690	606448	1758	2.7	342	2.3	604668	606470	1802	2.3	360
BSU05620	ydgF	-	4.4	606670	608120	1450	4.1	344	3.9	606670	608120	1450	4.1	362
BSU05630	dinB	-	4	608209	608779	570	3.9	345	3.9	608231	608779	548	4.1	363
BSU05640	ydgG	+	3.9	608897	612195	3298	3.2	346	2.5	608919	611755	2836	2.5	364
BSU05650	ydgH	+	3.9	608897	612195	3298	3.2	346	2.4	608919	611755	2836	2.5	364
BSU05660	ydgI	-	3.2	612213	613333	1120	3.4	347	2.6	612169	613311	1142	2.7	365
BSU05670	ydgJ	-	3.7	612213	613333	1120	3.4	347	2.8	612169	613311	1142	2.7	365
BSU05680	ydgK	+	3	614045	614879	834	2.6	349	2.4	613957	614879	922	2.3	367
BSU05690	ydhB	-	2	614962	615752	790	2.2	350	1.9	-	-	-	-	-
BSU05700	ydhC	+	3.9	615826	616594	768	3.9	351	3.6	615848	616308	460	4.1	368
BSU05710	ydhD	+	2	-	-	-	-	-	1.2	-	-	-	-	-
BSU05720	ydhE	+	2.8	618290	619300	1010	2.3	353	1.7	-	-	-	-	-
BSU05730	ydhF	-	1.9	-	-	-	-	-	1.2	-	-	-	-	-
BSU05740	phoB	-	2.2	-	-	-	-	-	1.4	-	-	-	-	-
BSU05750	ydhG	+	4.4	621722	622248	526	4.1	355	3.9	621656	622248	592	3.6	370
BSU05760	ydhH	-	3.3	622243	623319	1076	2.8	357	3.3	622221	623319	1098	3	371
BSU05770	ydhI	-	2.7	622243	623319	1076	2.8	357	2.9	622221	623319	1098	3	371
BSU05780	ydhJ	+	2.6	623195	624469	1274	2.6	358	2.7	623173	623985	812	2.9	372
BSU05790	ydhK	+	4.9	624427	625129	702	5.1	359	5.8	624471	625129	658	5.4	374
BSU05800	pbuE	-	4.3	625103	626311	1208	4.1	360	1.3	-	-	-	-	-
BSU_misc_RNA_8	BSU_misc_RNA_8	-	1.7	626335	626465	130	3.9	361	0.56	626357	626443	86	3.2	375
BSU05810	gmuB	+	5	626605	633863	7258	4.2	362	1.6	-	-	-	-	-
BSU05820	gmuA	+	4.2	626605	633863	7258	4.2	362	1.1	-	-	-	-	-
BSU05830	gmuC	+	3.9	626605	633863	7258	4.2	362	1.1	-	-	-	-	-
BSU05840	gmuD	+	4.5	626605	633863	7258	4.2	362	1.2	-	-	-	-	-
BSU05850	gmuR	+	4.4	626605	633863	7258	4.2	362	2.5	630125	631069	944	2.5	376
BSU05860	gmuE	+	3.9	626605	633863	7258	4.2	362	2	-	-	-	-	-
BSU05870	gmuF	+	4.3	626605	633863	7258	4.2	362	2.1	-	-	-	-	-
BSU05880	gmuG	+	3.7	626605	633863	7258	4.2	362	1.8	-	-	-	-	-
BSU05890	ydhU	-	1.8	-	-	-	-	-	1.8	-	-	-	-	-
BSU05899	ydhU	-	2	-	-	-	-	-	2.6	-	-	-	-	-
BSU_tRNA_79	trnE-Arg	+	5.9	634921	643389	8468	7.1	363	6.6	634921	644291	9370	6.2	377
BSU_tRNA_80	trnE-Gly	+	8.3	634921	643389	8468	7.1	363	7.3	634921	644291	9370	6.2	377
BSU_rRNA_30	rrnE-16S	+	9.2	634921	643389	8468	7.1	363	9.2	634921	644291	9370	6.2	377
BSU_rRNA_12	rrnE-23S	+	9.3	634921	643389	8468	7.1	363	9.3	634921	644291	9370	6.2	377
BSU_rRNA_13	rrnE-5S	+	7.8	634921	643389	8468	7.1	363	7.2	634921	644291	9370	6.2	377
BSU_tRNA_21	trnE-Met	+	6.1	634921	643389	8468	7.1	363	6.7	634921	644291	9370	6.2	377
BSU_tRNA_22	trnE-Asp	+	5.1	634921	643389	8468	7.1	363	6.2	634921	644291	9370	6.2	377
BSU05900	thiL	+	5.4	634921	643389	8468	7.1	363	4.6	634921	644291	9370	6.2	377
BSU05910	ydiB	+	5.6	634921	643389	8468	7.1	363	4.8	634921	644291	9370	6.2	377
BSU05920	ydiC	+	5.6	634921	643389	8468	7.1	363	4.7	634921	644291	9370	6.2	377
BSU05930	rimI	+	6.1	634921	643389	8468	7.1	363	5.1	634921	644291	9370	6.2	377
BSU05940	gcp	+	5	643347	644269	922	5.3	366	4.2	634921	644291	9370	6.2	377
BSU05950	ydiF	-	4.2	644507	646485	1978	3.7	368	3.7	644507	646463	1956	3.7	380
BSU05960	moaC	+	5.4	646229	648735	2506	4.3	369	5.1	646471	648735	2264	4.5	382
BSU05970	rex	+	5.3	646229	648735	2506	4.3	369	4.8	646471	648735	2264	4.5	382
BSU05980	tatAY	+	5.8	646229	648735	2506	4.3	369	5.6	646471	648735	2264	4.5	382
BSU05990	tatCY	+	4.4	646229	648735	2506	4.3	369	4.5	646471	648735	2264	4.5	382
BSU06000	ydiK	-	3.1	648709	649697	988	4.1	370	4.5	648709	649719	1010	4.9	383
BSU06010	ydiL	-	4.7	648709	649697	988	4.1	370	5.1	648709	649719	1010	4.9	383
BSU06020	groES	+	8.6	649683	655312	5629	5.5	372	8	649837	651969	2132	7	386
BSU06030	groEL	+	8.3	649683	655312	5629	5.5	372	7.2	649837	651969	2132	7	386
BSU06033	ydzT	-	1.9	-	-	-	-	-	1.9	652009	652205	196	3.3	388
BSU06034	ydzT	-	2.7	-	-	-	-	-	3.5	652009	652205	196	3.3	388
BSU06036	ydzT	-	1.7	-	-	-	-	-	2.1	-	-	-	-	-
BSU06037	ydzT	-	1.9	-	-	-	-	-	1.6	-	-	-	-	-
BSU06038	ydzT	-	1.9	-	-	-	-	-	2.1	-	-	-	-	-
BSU06040	ydiM	+	4.3	649683	655312	5629	5.5	372	3.1	651927	655224	3297	2.8	387
BSU06048	ydzU	+	3.8	649683	655312	5629	5.5	372	2.8	651927	655224	3297	2.8	387
BSU06049	ydzV	+	4.1	649683	655312	5629	5.5	372	3	651927	655224	3297	2.8	387
BSU06060	ydiO	+	5.3	655270	657754	2484	5.2	373	4.6	655182	657754	2572	5	389
BSU06070	ydiP	+	5.8	655270	657754	2484	5.2	373	5.3	655182	657754	2572	5	389
BSU06073	ydzW	-	2.3	-	-	-	-	-	3.7	-	-	-	-	-
BSU06074	ydzW	-	2.2	658058	659552	1494	3.7	375	3.9	658036	659530	1494	4.2	391
BSU06076	ydzW	-	3.7	658058	659552	1494	3.7	375	4.4	658036	659530	1494	4.2	391
BSU06077	ydzW	-	3.8	658058	659552	1494	3.7	375	4.4	658036	659530	1494	4.2	391
BSU06078	ydzW	-	4.1	658058	659552	1494	3.7	375	4.7	658036	659530	1494	4.2	391
BSU06079	ydzW	-	4.1	658058	659552	1494	3.7	375	4.2	658036	659530	1494	4.2	391
BSU06083	ydzW	-	4.2	658058	659552	1494	3.7	375	4.8	658036	659530	1494	4.2	391
BSU06090	ydiR	+	5.9	659582	663276	3694	5.5	377	5.2	659626	663298	3672	4.6	393
BSU06100	ydiS	+	6.4	659582	663276	3694	5.5	377	5.5	659626	663298	3672	4.6	393
BSU06110	ydjA	+	5.7	659582	663276	3694	5.5	377	5.2	659626	663298	3672	4.6	393
BSU06120	ydjB	+	3.8	663344	664596	1252	4	378	2.2	663520	664574	1054	2.4	395
BSU06130	ydjC	+	3.3	663344	664596	1252	4	378	2.1	663520	664574	1054	2.4	395
BSU06140	gutR	-	3.6	664746	667296	2550	3.6	379	3	665824	667296	1472	2.6	397
BSU06150	gutB	+	2.3	667392	668248	856	2.6	380	1.5	-	-	-	-	-
BSU06160	gutP	+	2	668206	670096	1890	2.2	381	1.3	-	-	-	-	-
BSU06170	ydjE	+	4.5	670054	670778	724	5	382	5.2	670054	671064	1010	4.5	398
BSU06180	pspA	+	7	671198	673946	2748	6.1	384	6.4	671198	671966	768	6.1	400
BSU06190	ydjG	+	6.5	671198	673946	2748	6.1	384	6.2	671968	674760	2792	6	401
BSU06200	ydjH	+	6.5	671198	673946	2748	6.1	384	6.3	671968	674760	2792	6	401
BSU06210	ydjI	+	6	673904	674804	900	5	385	6	671968	674760	2792	6	401
BSU06220	ydjJ	-	1.7	674888	675898	1010	2.4	386	1.8	-	-	-	-	-
BSU06230	iolT	+	1.6	-	-	-	-	-	1.5	-	-	-	-	-
BSU06240	bdhA	-	6.6	677858	679220	1362	6.8	387	7.1	677880	679220	1340	6.8	403
BSU06250	ydjM	+	4.9	679228	680238	1010	4	389	6.3	679360	680898	1538	4.4	405
BSU06260	ydjN	+	3.8	680196	680898	702	3.4	390	4.2	679360	680898	1538	4.4	405
BSU06269	ydzJ	-	2	-	-	-	-	-	2.2	-	-	-	-	-
BSU06270	ydjO	-	6.8	681158	683400	2242	5.1	391	6.6	681114	683378	2264	5.1	406
BSU06280	ydjP	-	5	681158	683400	2242	5.1	391	4.2	681114	683378	2264	5.1	406
BSU06290	yeaA	-	5.2	681158	683400	2242	5.1	391	4	681114	683378	2264	5.1	406
BSU06300	cotA	-	1.2	-	-	-	-	-	1.7	-	-	-	-	-
BSU06310	gabP	-	2	-	-	-	-	-	5.6	685118	686590	1472	5.7	407
BSU06319	ydzX	-	1.1	-	-	-	-	-	1.5	-	-	-	-	-
BSU06320	yeaB	+	2.9	686928	687806	878	3	392	3.9	686884	687850	966	3.7	408
BSU06330	yeaC	+	4.2	688159	692668	4509	4.4	393	3.8	688137	692207	4070	4.3	409
BSU06340	yeaD	+	4.2	688159	692668	4509	4.4	393	3.8	688137	692207	4070	4.3	409
BSU06350	yebA	+	4.4	688159	692668	4509	4.4	393	3.7	688137	692207	4070	4.3	409
BSU06360	guaA	+	6.7	692626	694318	1692	6.8	394	6.1	692165	694318	2153	4.9	410
BSU_misc_RNA_9	BSU_misc_RNA_9	+	6.8	694430	696013	1583	6.1	396	5.8	694430	696013	1583	4.6	411
BSU06370	pbuG	+	5.1	694430	696013	1583	6.1	396	4.9	694430	696013	1583	4.6	411
BSU06380	yebC	+	4.4	696057	697034	977	4.2	397	3.9	696079	697034	955	3.8	412
BSU06390	yebD	+	2.4	-	-	-	-	-	2	-	-	-	-	-
BSU06400	yebE	+	3.5	697408	698418	1010	3.6	398	2	-	-	-	-	-
BSU06410	yebG	+	3.9	697408	698418	1010	3.6	398	3.5	698002	698330	328	3.6	414
BSU_misc_RNA_10	BSU_misc_RNA_10	+	6.3	698376	706716	8340	5.3	399	7.2	698354	710082	11728	6.7	415
BSU06420	purE	+	5.7	698376	706716	8340	5.3	399	7.1	698354	710082	11728	6.7	415
BSU06430	purK	+	6	698376	706716	8340	5.3	399	7.5	698354	710082	11728	6.7	415
BSU06440	purB	+	6	698376	706716	8340	5.3	399	7.3	698354	710082	11728	6.7	415
BSU06450	purC	+	5.5	698376	706716	8340	5.3	399	7.8	698354	710082	11728	6.7	415
BSU06460	purS	+	5.5	698376	706716	8340	5.3	399	7.8	698354	710082	11728	6.7	415
BSU06470	purQ	+	5.1	698376	706716	8340	5.3	399	7.5	698354	710082	11728	6.7	415
BSU06480	purL	+	4.7	698376	706716	8340	5.3	399	7.7	698354	710082	11728	6.7	415
BSU06490	purF	+	4.1	698376	706716	8340	5.3	399	7.6	698354	710082	11728	6.7	415
BSU06500	purM	+	3.8	706696	711402	4706	4.3	400	7.3	698354	710082	11728	6.7	415
BSU06510	purN	+	4.1	706696	711402	4706	4.3	400	7.3	698354	710082	11728	6.7	415
BSU06520	purH	+	4.2	706696	711402	4706	4.3	400	7.7	698354	710082	11728	6.7	415
BSU06530	purD	+	3.8	706696	711402	4706	4.3	400	6.9	710040	711446	1406	6.8	416
BSU06540	yezC	-	2.6	711486	711945	459	2.7	401	3.2	711442	711945	503	3.4	417
BSU06550	yecA	+	1.7	-	-	-	-	-	1.8	-	-	-	-	-
BSU06559	yezF	-	1.8	-	-	-	-	-	1.6	-	-	-	-	-
BSU06560	yerA	+	4.6	713625	715449	1824	4.7	402	2.5	713999	715449	1450	2.3	419
BSU06570	yerB	+	6.2	715407	716769	1362	4.9	403	6.7	715407	716769	1362	5.9	421
BSU06580	yerC	+	4.1	715407	716769	1362	4.9	403	5.4	715407	716769	1362	5.9	421
BSU06590	yerD	-	2.7	717315	718369	1054	3.9	405	2.7	717293	718589	1296	2.8	423
BSU06600	pcrB	+	5.8	718575	722643	4068	5.9	406	5.3	718575	724777	6202	5.4	424
BSU06610	pcrA	+	5.7	718575	722643	4068	5.9	406	5.1	718575	724777	6202	5.4	424
BSU06620	ligA	+	6.4	718575	722643	4068	5.9	406	5.3	718575	724777	6202	5.4	424
BSU06630	yerH	+	6.4	722601	724755	2154	6.3	407	5.7	718575	724777	6202	5.4	424
BSU06640	yerI	+	5	724889	726031	1142	4.8	409	5.6	724889	726031	1142	5.6	426
BSU06650	sapB	-	2.8	726049	726421	372	2.6	410	3.4	726005	726773	768	3.4	427
BSU06660	opuE	-	4	727017	728445	1428	4.6	412	5.1	726797	728445	1648	5.1	428
BSU06670	gatC	+	8.4	728607	731971	3364	6.9	413	7.4	728607	731971	3364	6.8	430
BSU06680	gatA	+	7.3	728607	731971	3364	6.9	413	6.6	728607	731971	3364	6.8	430
BSU06690	gatB	+	6.8	728607	731971	3364	6.9	413	6.8	728607	731971	3364	6.8	430
BSU06700	yerO	-	3.4	731945	732911	966	3.4	414	4	731945	732911	966	3.9	431
BSU06710	swrC	+	5.8	732919	735469	2550	6	415	6.1	732919	735513	2594	6.1	432
BSU06720	dagK	+	5.5	736395	737405	1010	5.6	418	5	736395	737383	988	4.7	434
BSU06730	yefA	+	5	737407	739121	1714	4.9	419	4	737517	739077	1560	3.8	436
BSU06740	yefB	-	1.8	-	-	-	-	-	1.6	-	-	-	-	-
BSU06750	yefC	+	4	739541	742311	2770	4.1	421	2.2	739981	742355	2374	2.6	437
BSU06760	yeeA	+	4	739541	742311	2770	4.1	421	2.5	739981	742355	2374	2.6	437
BSU06770	yeeB	+	4.6	742269	746318	4049	4.6	422	3.8	742313	746406	4093	3.9	438
BSU06780	yeeC	+	4.9	742269	746318	4049	4.6	422	4.2	742313	746406	4093	3.9	438
BSU06790	yeeD	-	1.9	-	-	-	-	-	2.3	746028	746972	944	2.2	439
BSU06800	yezA	-	1.9	-	-	-	-	-	2.2	746028	746972	944	2.2	439
BSU06811	yezG	-	4.1	747040	748007	967	4.2	424	4.6	747062	749591	2529	4.1	441
BSU06812	yeeF	-	3.3	747965	749591	1626	3.1	425	3.9	747062	749591	2529	4.1	441
BSU06820	yeeG	+	1.4	-	-	-	-	-	1.4	-	-	-	-	-
BSU06830	rapH	+	3.6	750942	752258	1316	3.5	426	5.2	750920	752258	1338	5	442
BSU06839	phrH	+	3.1	750942	752258	1316	3.5	426	4.4	750920	752258	1338	5	442
BSU06840	yeeI	+	6.7	752369	753159	790	6.6	428	6.4	752282	753159	877	5.2	443
BSU06850	yeeK	+	3.1	753117	753731	614	3.1	429	2.3	753117	753731	614	2.3	444
BSU06860	yezE	+	4.6	753799	754699	900	4.4	430	4.8	753799	754435	636	4	446
BSU06870	yesE	+	2.8	754657	755447	790	2.4	431	1.7	-	-	-	-	-
BSU06880	yesF	+	1.9	754657	755447	790	2.4	431	1.3	-	-	-	-	-
BSU06890	cotJA	+	1.5	-	-	-	-	-	1.1	-	-	-	-	-
BSU06900	cotJB	+	1.4	-	-	-	-	-	0.91	-	-	-	-	-
BSU06910	cotJC	+	1.4	-	-	-	-	-	0.91	-	-	-	-	-
BSU06920	yesJ	+	4.1	757077	757669	592	3.8	432	4.4	757077	757669	592	4.1	447
BSU06930	yesK	+	2.1	-	-	-	-	-	1.1	-	-	-	-	-
BSU06940	yesL	+	2	-	-	-	-	-	0.95	-	-	-	-	-
BSU06950	yesM	+	2.1	-	-	-	-	-	1.1	-	-	-	-	-
BSU06960	yesN	+	1.9	-	-	-	-	-	1	-	-	-	-	-
BSU06970	yesO	+	1.5	-	-	-	-	-	0.91	-	-	-	-	-
BSU06980	yesP	+	1.3	-	-	-	-	-	0.81	-	-	-	-	-
BSU06990	yesQ	+	1.4	-	-	-	-	-	0.81	-	-	-	-	-
BSU07000	yesR	+	1.7	-	-	-	-	-	1.1	-	-	-	-	-
BSU07010	yesS	+	1.5	-	-	-	-	-	1	-	-	-	-	-
BSU07020	rhgT	+	1.3	-	-	-	-	-	1	-	-	-	-	-
BSU07030	yesU	+	1.2	-	-	-	-	-	0.87	-	-	-	-	-
BSU07040	yesV	+	1.1	-	-	-	-	-	0.78	-	-	-	-	-
BSU07050	yesW	+	1.2	-	-	-	-	-	0.9	-	-	-	-	-
BSU07060	yesX	+	1.3	-	-	-	-	-	0.94	-	-	-	-	-
BSU07070	yesY	+	1.5	-	-	-	-	-	1	-	-	-	-	-
BSU07080	yesZ	+	1.3	-	-	-	-	-	0.99	-	-	-	-	-
BSU07090	yetA	+	1.3	-	-	-	-	-	0.9	-	-	-	-	-
BSU07100	lplA	+	1.4	-	-	-	-	-	0.9	-	-	-	-	-
BSU07110	lplB	+	1.5	-	-	-	-	-	0.89	-	-	-	-	-
BSU07120	lplC	+	1.7	-	-	-	-	-	1.1	-	-	-	-	-
BSU07130	lplD	+	2	-	-	-	-	-	1.5	-	-	-	-	-
BSU07140	yetF	+	2.7	784335	785125	790	2.5	434	2	-	-	-	-	-
BSU07150	yetG	-	7.5	785077	785933	856	5.6	435	6.8	785099	785471	372	6.6	449
BSU07160	yetH	-	5.3	785077	785933	856	5.6	435	5	785517	785933	416	4.5	450
BSU07170	yetI	+	4.8	786667	787589	922	4.9	436	3.6	786667	787589	922	3.6	451
BSU07180	yetI	+	4.4	786667	787589	922	4.9	436	3.1	786667	787589	922	3.6	451
BSU07190	yezD	+	1.8	787679	789613	1934	4.5	437	3.4	787679	789613	1934	4.9	452
BSU07200	yetJ	+	5.3	787679	789613	1934	4.5	437	5.7	787679	789613	1934	4.9	452
BSU07210	yetK	+	4.2	787679	789613	1934	4.5	437	4.9	787679	789613	1934	4.9	452
BSU07220	yetL	-	2.6	789609	790179	570	2.6	438	2.7	789235	790179	944	2.4	453
BSU07230	yetM	+	2	-	-	-	-	-	1.4	-	-	-	-	-
BSU07240	yetN	-	3.6	791435	792577	1142	3.5	439	2.5	791435	792577	1142	2.4	454
BSU07250	cypD	+	1.5	-	-	-	-	-	1.1	-	-	-	-	-
BSU07260	ltaSA	+	6.4	796017	798281	2264	6.1	440	5.5	796039	798281	2242	5.2	455
BSU07270	yfnH	+	1.5	-	-	-	-	-	1.1	-	-	-	-	-
BSU07280	yfnG	+	1.6	-	-	-	-	-	1	-	-	-	-	-
BSU07290	yfnF	+	1.4	-	-	-	-	-	0.97	-	-	-	-	-
BSU07300	yfnE	+	1.8	-	-	-	-	-	1.2	-	-	-	-	-
BSU07310	yfnD	+	2.1	-	-	-	-	-	1.5	-	-	-	-	-
BSU07320	yfnC	-	3.6	803271	804567	1296	4.2	441	3.7	803271	804567	1296	4.5	456
BSU07330	yfnB	-	3	804657	805403	746	3.1	442	3.4	804657	805403	746	3.8	457
BSU07340	yfnA	-	3.3	805537	806899	1362	3.3	443	4	805449	807031	1582	3.2	458
BSU07350	yfmT	+	6	807039	809457	2418	5.8	444	6.9	807039	809457	2418	6.6	459
BSU07360	yfmS	+	5.5	807039	809457	2418	5.8	444	6.4	807039	809457	2418	6.6	459
BSU07370	yfmR	+	4.2	809525	811569	2044	3.7	445	4	809525	811283	1758	4.1	461
BSU07380	yfmQ	+	6.1	811527	812053	526	4.6	446	4.7	811527	812053	526	4.7	463
BSU07390	yfmP	+	3.9	812121	812801	680	3.7	447	3.8	812121	812449	328	4.2	464
BSU07400	yfmO	+	2.1	-	-	-	-	-	1.5	-	-	-	-	-
BSU07410	yfmN	+	1.6	-	-	-	-	-	1.5	-	-	-	-	-
BSU07420	yfmM	-	4.1	814359	815985	1626	4.2	448	4.1	814359	815985	1626	4.2	466
BSU07430	yfmL	+	4.2	816081	817267	1186	4.3	449	3.9	816037	817267	1230	3.9	467
BSU07440	yfmK	+	2.8	817225	817795	570	2.7	450	2.9	817225	817795	570	2.8	468
BSU07450	yfmJ	-	3.8	817769	818845	1076	3.9	451	3.7	817769	818845	1076	3.6	469
BSU07460	yfmI	-	2.9	818803	820561	1758	2.9	452	2.8	818803	820561	1758	2.8	470
BSU07480	yfmG	+	2.9	820657	822371	1714	2.9	453	4	820767	822371	1604	3.8	472
BSU07490	yfmF	-	5.2	822411	825797	3386	4.7	455	4.8	822499	825797	3298	4.4	474
BSU07500	yfmE	-	4.5	822411	825797	3386	4.7	455	4.2	822499	825797	3298	4.4	474
BSU07510	yfmD	-	4.4	822411	825797	3386	4.7	455	3.8	822499	825797	3298	4.4	474
BSU07520	yfmC	-	7.7	825755	826787	1032	7.4	456	6.6	825755	827315	1560	4.8	475
BSU07530	yfmB	-	2.1	826745	827403	658	2.2	457	4.1	825755	827315	1560	4.8	475
BSU07550	yflT	+	5.4	827433	827849	416	5.2	459	5.6	827433	827849	416	4.6	477
BSU07560	pel	+	6.2	827851	829279	1428	4.9	460	7.1	827939	829301	1362	6.7	478
BSU07570	yflS	+	1.7	829237	830555	1318	2.4	461	1.9	-	-	-	-	-
BSU07580	citS	+	3.3	830931	833283	2352	3.4	462	4.1	830931	832997	2066	4.3	480
BSU07590	citT	+	3.1	830931	833283	2352	3.4	462	3.9	830931	832997	2066	4.3	480
BSU07600	yflP	+	2.6	833241	834207	966	2.8	463	3.4	832955	834031	1076	3.2	481
BSU07610	citM	+	2.2	834605	835263	658	2.7	464	1.2	-	-	-	-	-
BSU07620	yflN	+	1.9	-	-	-	-	-	1.2	-	-	-	-	-
BSU07630	nosA	+	4.2	836629	838563	1934	4.1	465	4.1	836629	838629	2000	4.3	483
BSU07640	yflL	-	2.2	837459	838029	570	2.2	466	2.6	837217	838029	812	2.5	484
BSU07650	yflK	+	3.5	836629	838563	1934	4.1	465	3.4	836629	838629	2000	4.3	483
BSU07660	yflJ	-	2.5	838823	839305	482	3.3	468	3.2	838757	840515	1758	4.3	486
BSU07670	yflI	-	3.6	838823	839305	482	3.3	468	3.8	838757	840515	1758	4.3	486
BSU07680	yflH	-	4.2	839307	840515	1208	4.3	469	4.5	838757	840515	1758	4.3	486
BSU07690	mapB	-	4.8	839307	840515	1208	4.3	469	5.1	838757	840515	1758	4.3	486
BSU07700	nagP	+	4.9	840633	841973	1340	4.9	470	3.8	840523	841973	1450	3.7	487
BSU07710	yflE	-	6.1	842013	844057	2044	5.5	471	5.4	842013	844057	2044	4.7	488
BSU07720	yflD	+	2.6	844043	844548	505	2.9	472	2.5	844043	844548	505	3	489
BSU07735	yflB	+	2.6	844043	844548	505	2.9	472	3	844043	844548	505	3	489
BSU07750	yflA	+	3.2	844748	846968	2220	4.3	473	4	844748	846770	2022	3.8	491
BSU07760	yfkT	-	1.2	-	-	-	-	-	1.3	-	-	-	-	-
BSU07770	yfkS	-	1.3	-	-	-	-	-	1.2	-	-	-	-	-
BSU07780	yfkR	-	1.9	-	-	-	-	-	1.4	-	-	-	-	-
BSU07790	yfkQ	-	1.9	-	-	-	-	-	0.97	-	-	-	-	-
BSU07800	treP	+	7.5	850314	855108	4794	6.5	476	1	-	-	-	-	-
BSU07810	treA	+	7.6	850314	855108	4794	6.5	476	1.2	-	-	-	-	-
BSU07820	treR	+	7.2	850314	855108	4794	6.5	476	4.3	853548	854294	746	4.2	494
BSU07830	yfkO	+	5.9	850314	855108	4794	6.5	476	3.6	854384	855108	724	3.6	495
BSU07840	yfkN	-	2	-	-	-	-	-	3.4	855082	859524	4442	3.4	496
BSU07850	yfkM	+	3.2	859708	860278	570	3.8	478	3.5	859686	860300	614	3.4	497
BSU07860	yfkL	-	2.7	860384	861834	1450	3.7	479	2.8	860494	861834	1340	4.3	499
BSU07870	yfkK	-	4	860384	861834	1450	3.7	479	5	860494	861834	1340	4.3	499
BSU07880	yfkJ	+	5.1	861974	862896	922	5.7	480	4.3	861952	862808	856	4.2	500
BSU07890	yfkI	+	5	861974	862896	922	5.7	480	4.3	861952	862808	856	4.2	500
BSU07900	yfkH	+	4.2	862854	863864	1010	4.7	481	3.2	862766	863864	1098	3.2	501
BSU07910	yfkF	-	2.6	863838	865068	1230	2.7	482	2.3	863838	865068	1230	2.5	502
BSU07920	yfkE	+	3.2	864504	867164	2660	3.9	483	2.2	864504	867142	2638	2.3	503
BSU07930	yfkD	+	3.6	864504	867164	2660	3.9	483	2.5	864504	867142	2638	2.3	503
BSU07940	yfkC	-	3.1	867138	869183	2045	3.6	484	3.1	867138	869183	2045	3.4	504
BSU07955	yfkA	-	4.1	867138	869183	2045	3.6	484	3.5	867138	869183	2045	3.4	504
BSU07970	yfjT	+	4.2	869257	869475	218	4.1	485	4.5	869257	869475	218	4.7	505
BSU07980	pdaA	+	2.9	869433	870333	900	2.9	486	2.3	869433	870355	922	2.6	506
BSU07990	yfjR	-	2.8	870439	871647	1208	2.9	487	2.7	870351	871273	922	2.7	507
BSU08000	yfjQ	-	3.7	871605	872307	702	4.3	488	3.5	871319	872307	988	4.1	508
BSU08010	yfjP	+	3.5	872403	873237	834	3.5	489	3.4	872359	874601	2242	3.8	509
BSU08020	yfjO	+	4.2	873195	874601	1406	4.3	490	4.1	872359	874601	2242	3.8	509
BSU08029	yfzA	+	2.6	875153	876229	1076	2.9	492	2.5	875153	875613	460	3.3	512
BSU08030	dusC	+	4.8	876187	877483	1296	4.7	493	4	876187	877483	1296	4.3	513
BSU08040	yfjM	+	3.9	877441	878715	1274	3.8	494	3	877441	877923	482	2.4	514
BSU08050	yfjL	+	3.9	877441	878715	1274	3.8	494	3.4	877881	878803	922	3.4	515
BSU08060	acoA	+	1.3	-	-	-	-	-	0.88	-	-	-	-	-
BSU08070	acoB	+	1.3	-	-	-	-	-	0.82	-	-	-	-	-
BSU08080	acoC	+	1.8	-	-	-	-	-	1.1	-	-	-	-	-
BSU08090	acoL	+	1.5	-	-	-	-	-	1.1	-	-	-	-	-
BSU08100	acoR	+	3	883733	885843	2110	3	495	1.8	-	-	-	-	-
BSU08110	sspH	+	3	883733	885843	2110	3	495	3	885471	885843	372	2.8	516
BSU08120	yfjF	-	2.8	885817	887751	1934	2.8	496	2.9	885817	887707	1890	2.8	517
BSU08130	yfjE	-	2.5	885817	887751	1934	2.8	496	2.6	885817	887707	1890	2.8	517
BSU08140	yfjD	-	2.9	885817	887751	1934	2.8	496	2.6	885817	887707	1890	2.8	517
BSU08150	yfjC	-	2.3	885817	887751	1934	2.8	496	2.5	-	-	-	-	-
BSU08160	yfjB	-	1.9	-	-	-	-	-	2.2	-	-	-	-	-
BSU08170	yfjA	-	1.8	-	-	-	-	-	2.4	-	-	-	-	-
BSU08180	malA	+	2.9	889981	892245	2264	3.2	497	2.1	-	-	-	-	-
BSU08190	malR	+	2.6	889981	892245	2264	3.2	497	2.6	891411	892245	834	2.8	518
BSU08200	malP	+	2	-	-	-	-	-	1.2	-	-	-	-	-
BSU08210	malQ	+	3.1	893875	896821	2946	3.6	498	2.3	-	-	-	-	-
BSU08220	yfiC	+	3.3	893875	896821	2946	3.6	498	2.6	895173	897437	2264	2.6	520
BSU08230	catD	+	2.7	897549	898823	1274	3.2	500	1.4	-	-	-	-	-
BSU08240	catE	+	2.5	897549	898823	1274	3.2	500	1.3	-	-	-	-	-
BSU08250	yfiF	+	1.7	-	-	-	-	-	1.5	-	-	-	-	-
BSU08260	yfiG	+	2.1	899991	903729	3738	2.2	501	1.2	-	-	-	-	-
BSU08270	yfiH	+	2.3	899991	903729	3738	2.2	501	1.5	-	-	-	-	-
BSU08280	yfiI	+	2.2	899991	903729	3738	2.2	501	1.5	-	-	-	-	-
BSU08290	yfiJ	+	3.5	903797	905225	1428	3.6	502	2.7	903797	905731	1934	2.8	521
BSU08300	yfiK	+	3.2	905183	905731	548	2.9	503	3	903797	905731	1934	2.8	521
BSU08310	yfiL	+	1.3	-	-	-	-	-	0.9	-	-	-	-	-
BSU08320	yfiM	+	1.3	-	-	-	-	-	0.96	-	-	-	-	-
BSU08330	yfiN	+	1.4	-	-	-	-	-	1.2	-	-	-	-	-
BSU08340	padR	-	3.8	909115	909817	702	3.7	504	4.5	909115	909795	680	4.3	522
BSU08350	estB	+	3.5	910001	910593	592	3.3	505	3.3	910001	910593	592	3.6	523
BSU08360	yfiQ	+	1.5	-	-	-	-	-	1.3	-	-	-	-	-
BSU08370	yfiR	-	3.6	912063	912611	548	3.9	506	4	911931	912611	680	4	524
BSU08380	yfiS	-	1.8	-	-	-	-	-	1.4	-	-	-	-	-
BSU08390	yfiT	+	4.1	913895	914465	570	3.9	507	4.3	913895	914465	570	4.4	525
BSU08400	yfiU	-	1.5	-	-	-	-	-	1.5	-	-	-	-	-
BSU08410	yfiV	-	2.8	916111	916637	526	3.1	508	3	916089	916659	570	3.1	527
BSU08425	mprF	+	4.6	916733	919370	2637	4.8	509	4.1	916733	919370	2637	4.3	528
BSU08440	yfiY	-	7.6	919344	920376	1032	7.3	510	7.2	919344	920376	1032	6.9	529
BSU08450	yfiZ	+	5.2	920384	922494	2110	5.2	511	4.3	920384	922516	2132	4.2	530
BSU08460	yfhA	+	4.6	920384	922494	2110	5.2	511	4.1	920384	922516	2132	4.2	530
BSU08470	yfhB	+	4.6	922584	924210	1626	5.9	513	5.9	922584	924210	1626	6.3	531
BSU08480	yfhC	+	6.5	922584	924210	1626	5.9	513	6.6	922584	924210	1626	6.3	531
BSU08490	yfhD	-	2.7	924184	925568	1384	3.6	515	3	924184	925568	1384	2.8	532
BSU08500	yfhE	-	4.1	924184	925568	1384	3.6	515	3.8	924184	925568	1384	2.8	532
BSU08510	yfhF	-	2.9	924184	925568	1384	3.6	515	3	924184	925568	1384	2.8	532
BSU08520	recX	+	5	925488	926674	1186	4.7	516	4.9	925466	926784	1318	4.2	533
BSU08530	yfhH	+	4	925488	926674	1186	4.7	516	4.3	925466	926784	1318	4.2	533
BSU08540	yfhI	+	2.9	926632	928676	2044	3.4	517	1.7	-	-	-	-	-
BSU08550	sspK	-	1.6	-	-	-	-	-	1.7	-	-	-	-	-
BSU08560	yfhJ	+	3.9	926632	928676	2044	3.4	517	3.6	928326	928676	350	3.3	534
BSU08570	yfhK	+	5.3	928766	934397	5631	5.3	518	4.9	928766	930612	1846	4.2	535
BSU08580	yfhL	+	5.4	928766	934397	5631	5.3	518	4.8	928766	930612	1846	4.2	535
BSU08590	yfhM	+	4.3	928766	934397	5631	5.3	518	4.3	928766	930612	1846	4.2	535
BSU08600	csbB	+	6	928766	934397	5631	5.3	518	4.8	930746	931822	1076	4.5	536
BSU08610	yfhO	+	5.5	928766	934397	5631	5.3	518	3.4	-	-	-	-	-
BSU08620	yfhP	-	3.1	934635	935579	944	3.5	521	3.2	934459	935579	1120	3.3	540
BSU08630	yfhQ	+	5	935587	938203	2616	6.2	522	4.2	935587	936905	1318	4.3	541
BSU08640	yfhS	-	1.3	-	-	-	-	-	1.5	-	-	-	-	-
BSU08650	fabL	+	6.5	935587	938203	2616	6.2	522	5.9	936863	938203	1340	6.2	542
BSU08660	sspE	+	7.6	935587	938203	2616	6.2	522	6.9	936863	938203	1340	6.2	542
BSU08670	ygaB	+	2	-	-	-	-	-	2.5	938293	938621	328	2.5	544
BSU08680	ygaC	+	5.1	938667	941085	2418	5.2	523	5.5	938667	939303	636	5.6	545
BSU08690	ygaD	+	4.5	938667	941085	2418	5.2	523	3.9	939261	941107	1846	3.8	546
BSU08700	ygaE	-	4.8	941125	942311	1186	4.5	524	3.6	941147	942311	1164	3.7	547
BSU08710	gsaB	-	5.6	942445	943763	1318	5.4	525	5	942423	943785	1362	5	548
BSU08720	ygaF	+	5.6	943859	944935	1076	5.6	526	5.7	943859	944957	1098	5.5	549
BSU08730	perR	+	5	943859	944935	1076	5.6	526	5.6	943859	944957	1098	5.5	549
BSU08740	ygzB	-	4.2	944975	945325	350	4.3	528	4.9	944953	945325	372	5.1	550
BSU08750	ygxA	+	4.7	945443	952988	7545	6.6	529	5.1	945443	952988	7545	6.9	551
BSU_rRNA_22	rrnD-16S	+	9.2	945443	952988	7545	6.6	529	9.3	945443	952988	7545	6.9	551
BSU_rRNA_17	rrnD-23S	+	9.3	945443	952988	7545	6.6	529	9.3	945443	952988	7545	6.9	551
BSU_rRNA_18	rrnD-5S	+	6.9	945443	952988	7545	6.6	529	6.8	945443	952988	7545	6.9	551
BSU_tRNA_29	trnD-Asn	+	5.8	945443	952988	7545	6.6	529	6.6	945443	952988	7545	6.9	551
BSU_tRNA_30	trnD-Ser	+	5.7	945443	952988	7545	6.6	529	6.7	945443	952988	7545	6.9	551
BSU_tRNA_31	trnD-Glu	+	5.6	945443	952988	7545	6.6	529	6.1	945443	952988	7545	6.9	551
BSU_tRNA_32	trnD-Val	+	6	945443	952988	7545	6.6	529	6.5	945443	952988	7545	6.9	551
BSU_tRNA_33	trnD-Met	+	6.5	945443	952988	7545	6.6	529	6.9	945443	952988	7545	6.9	551
BSU_tRNA_34	trnD-Asp	+	6.1	945443	952988	7545	6.6	529	6.5	945443	952988	7545	6.9	551
BSU_tRNA_35	trnD-Phe	+	5.7	945443	952988	7545	6.6	529	5.6	945443	952988	7545	6.9	551
BSU_tRNA_36	trnD-Thr	+	5.5	945443	952988	7545	6.6	529	6.8	945443	952988	7545	6.9	551
BSU_tRNA_37	trnD-Tyr	+	4.7	945443	952988	7545	6.6	529	5.2	945443	952988	7545	6.9	551
BSU_tRNA_38	trnD-Trp	+	5.5	945443	952988	7545	6.6	529	6.1	945443	952988	7545	6.9	551
BSU_tRNA_39	trnD-His	+	5.6	945443	952988	7545	6.6	529	6.3	945443	952988	7545	6.9	551
BSU_tRNA_40	trnD-Gln	+	5.4	945443	952988	7545	6.6	529	6.9	945443	952988	7545	6.9	551
BSU_tRNA_41	trnD-Gly	+	5.3	945443	952988	7545	6.6	529	6.3	945443	952988	7545	6.9	551
BSU_tRNA_42	trnD-Cys	+	4.5	945443	952988	7545	6.6	529	5.1	945443	952988	7545	6.9	551
BSU_tRNA_43	trnD-Leu1	+	3.9	945443	952988	7545	6.6	529	5.3	945443	952988	7545	6.9	551
BSU_tRNA_44	trnD-Leu2	+	1.4	-	-	-	-	-	1.6	-	-	-	-	-
BSU08760	spo0M	-	6.3	953336	954170	834	6.3	532	5.9	953336	954170	834	5.8	554
BSU08770	ygzA	+	2.6	954244	954528	284	2.6	534	2.6	954244	954528	284	2.4	555
BSU08779	ygzC	-	1.5	-	-	-	-	-	1.8	-	-	-	-	-
BSU08780	ygaJ	+	2.9	954925	955780	855	3	535	3.9	954882	955714	832	3.8	556
BSU_misc_RNA_11	BSU_misc_RNA_11	+	3.6	954925	955780	855	3	535	7.1	955672	957694	2022	7.6	558
BSU08790	thiC	+	2.4	955738	957694	1956	2.5	536	7.7	955672	957694	2022	7.6	558
BSU08800	ygaK	-	1.1	-	-	-	-	-	1.8	-	-	-	-	-
BSU08810	senS	+	1.4	-	-	-	-	-	1.7	-	-	-	-	-
BSU08820	katA	-	4	959494	961010	1516	4.3	537	4	959494	961010	1516	4.1	560
BSU08830	ssuB	+	1.3	-	-	-	-	-	1.3	-	-	-	-	-
BSU08840	ssuA	+	1.2	-	-	-	-	-	0.97	-	-	-	-	-
BSU08850	ssuC	+	1.1	-	-	-	-	-	0.88	-	-	-	-	-
BSU08860	ssuD	+	1.3	-	-	-	-	-	0.95	-	-	-	-	-
BSU08870	ygaN	+	2.9	965219	965745	526	3	538	2.8	965219	965789	570	2.9	561
BSU08880	rpsNB	+	1.3	-	-	-	-	-	1.5	-	-	-	-	-
BSU08890	ygaO	-	2.7	966181	966905	724	3.5	539	2.8	966181	966905	724	3	562
BSU08899	ygzD	-	4.1	966181	966905	724	3.5	539	3.5	966181	966905	724	3	562
BSU_tRNA_82	trnSL-Gly1	+	6.9	967023	967175	152	6.2	540	6.9	967023	967175	152	5.6	563
BSU08900	yhzB	-	3	967193	967873	680	3	542	2.8	967193	967873	680	2.8	564
BSU08910	yhbA	+	2.8	967133	969155	2022	2.8	541	1.9	-	-	-	-	-
BSU08920	yhbB	+	2	-	-	-	-	-	1.2	-	-	-	-	-
BSU08930	cspR	+	5	970125	970651	526	4.8	543	4.3	970103	970651	548	4.3	565
BSU08940	yhbD	+	3.9	970719	972741	2022	4.5	544	3.2	970719	972741	2022	3.6	566
BSU08950	yhbE	+	4.6	970719	972741	2022	4.5	544	3.8	970719	972741	2022	3.6	566
BSU08960	yhbF	+	4.5	970719	972741	2022	4.5	544	3.9	970719	972741	2022	3.6	566
BSU08970	prkA	+	1.4	-	-	-	-	-	1.1	-	-	-	-	-
BSU08980	yhbH	+	1.7	-	-	-	-	-	1.6	-	-	-	-	-
BSU08990	yhbI	+	4.1	976527	979385	2858	3.9	546	3.2	976527	980133	3606	3.1	568
BSU09000	yhbJ	+	4.2	976527	979385	2858	3.9	546	3.5	976527	980133	3606	3.1	568
BSU09010	yhcA	+	3.7	976527	979385	2858	3.9	546	2.6	976527	980133	3606	3.1	568
BSU09020	yhcB	+	3.1	979343	980089	746	3	547	2.8	976527	980133	3606	3.1	568
BSU09030	yhcC	+	1.9	-	-	-	-	-	1.6	976527	980133	3606	3.1	568
BSU09040	yhcD	+	1.4	-	-	-	-	-	0.85	-	-	-	-	-
BSU09050	yhcE	+	3.9	980443	984203	3760	4.3	548	3.2	980443	984203	3760	3.5	569
BSU09060	yhcF	+	4.7	980443	984203	3760	4.3	548	4	980443	984203	3760	3.5	569
BSU09070	yhcG	+	4.6	980443	984203	3760	4.3	548	3.6	980443	984203	3760	3.5	569
BSU09080	yhcH	+	4.9	980443	984203	3760	4.3	548	3.9	980443	984203	3760	3.5	569
BSU09090	yhcI	+	4.4	980443	984203	3760	4.3	548	3.6	980443	984203	3760	3.5	569
BSU09100	cspB	-	8.5	984221	985760	1539	6	549	7.8	984221	984571	350	7.5	570
BSU09110	yhcJ	+	4.3	984799	985699	900	4	550	4.3	984799	985721	922	3.9	572
BSU09120	yhcK	-	4.6	985718	986838	1120	4.7	552	4.2	985718	986838	1120	4.3	573
BSU09130	tcyP	+	3.6	986956	988362	1406	6	553	3.8	986956	988406	1450	3.9	574
BSU09140	yhcM	-	2.3	988380	988906	526	2.8	554	2	-	-	-	-	-
BSU09150	yhcN	+	1.7	-	-	-	-	-	1.9	989244	989594	350	2.8	575
BSU09165	yhcO	+	1.1	-	-	-	-	-	0.88	-	-	-	-	-
BSU09180	yhcQ	-	1.3	-	-	-	-	-	1.4	-	-	-	-	-
BSU09190	yhcR	+	2.9	991380	993622	2242	2.6	555	3.2	991380	993820	2440	2.9	576
BSU09200	yhcS	+	2.5	995098	995624	526	2.4	557	3.5	993778	995624	1846	3.6	577
BSU09210	yhcT	-	3	995598	997048	1450	3	558	2.5	995598	997026	1428	2.6	578
BSU09220	yhcU	+	1.9	996638	997076	438	2.4	559	1.3	-	-	-	-	-
BSU09230	yhcV	+	1.6	-	-	-	-	-	1.4	-	-	-	-	-
BSU09240	yhcW	+	5	997672	999144	1472	5.3	560	4.7	997694	999958	2264	4.8	579
BSU09250	yhcX	+	4.8	999102	999958	856	4.4	561	5	997694	999958	2264	4.8	579
BSU09259	yhzG	+	1.6	-	-	-	-	-	1.3	-	-	-	-	-
BSU09260	yhxA	+	5	1000291	1004931	4640	4.9	562	4.4	1000291	1002643	2352	3.8	580
BSU09270	glpP	+	4.4	1000291	1004931	4640	4.9	562	3.9	1000291	1002643	2352	3.8	580
BSU09280	glpF	+	5.1	1000291	1004931	4640	4.9	562	2.7	1002601	1003325	724	2.5	581
BSU09290	glpK	+	5.6	1000291	1004931	4640	4.9	562	4.1	1003283	1004931	1648	3.9	582
BSU09300	glpD	+	3.1	1004933	1006559	1626	3.1	563	2.6	1005725	1006779	1054	2.2	584
BSU09310	pgcA	+	6.5	1006693	1008433	1740	6.7	565	5.4	1006737	1008543	1806	5.8	585
BSU09320	yhcY	+	3.6	1008633	1010787	2154	4.1	567	3.7	1008633	1010985	2352	4.2	586
BSU09330	yhcZ	+	3.8	1008633	1010787	2154	4.1	567	3.9	1008633	1010985	2352	4.2	586
BSU09340	yhdA	+	3.4	1008633	1010787	2154	4.1	567	3.4	1008633	1010985	2352	4.2	586
BSU09350	yhdB	-	1.2	-	-	-	-	-	1.5	-	-	-	-	-
BSU09360	yhdC	+	2.2	1010745	1011888	1143	2.3	568	2.3	1011317	1011799	482	2.3	588
BSU09370	lytF	-	6	1011774	1013290	1516	5.3	569	7.1	1011752	1013312	1560	6	589
BSU09380	nsrR	-	4.8	1013402	1013862	460	4.7	571	6.1	1013402	1013884	482	5.9	591
BSU09390	ygxB	-	1.8	1013912	1015516	1604	4.5	572	3.3	1013912	1015274	1362	3.8	592
BSU09400	spoVR	+	1.9	-	-	-	-	-	1.6	-	-	-	-	-
BSU09410	phoA	-	2.7	1017080	1018813	1733	2.7	573	2.7	1017058	1018769	1711	2.6	594
BSU09420	lytE	+	5.3	1018758	1019915	1157	4.5	575	6.8	1018758	1020025	1267	4.9	596
BSU09430	citR	-	2.6	1019493	1020966	1473	2.7	576	2.9	1019823	1020966	1143	3	597
BSU09440	citA	+	3.4	1021040	1023128	2088	3.3	578	2.8	1021040	1022248	1208	2.7	598
BSU09450	yhdF	+	3.4	1021040	1023128	2088	3.3	578	2.6	1022206	1022688	482	3.4	599
BSU09460	ctrA	+	1.1	-	-	-	-	-	5.1	1023218	1024756	1538	5.1	600
BSU09470	yhdH	+	4.2	1024846	1026252	1406	4.2	579	3.5	1024846	1026252	1406	3.6	602
BSU09480	yhdI	-	2.6	1026490	1027742	1252	2.8	580	2.1	-	-	-	-	-
BSU09490	yhdJ	+	2.3	1027750	1028232	482	2.3	581	2.9	1027860	1028232	372	2.5	604
BSU09500	yhdK	-	2.6	1028228	1030162	1934	4.3	582	1.8	1028228	1028490	262	2.6	605
BSU09510	yhdL	-	5.3	1028228	1030162	1934	4.3	582	4.7	1028448	1030162	1714	4.6	606
BSU09520	sigM	-	5.5	1028228	1030162	1934	4.3	582	4.6	1028448	1030162	1714	4.6	606
BSU09530	yhdN	+	4.9	1030236	1031290	1054	5.4	583	5.5	1030236	1031290	1054	4.9	607
BSU09540	plsC	+	6	1031358	1032060	702	5.9	584	6	1031358	1032060	702	5.8	608
BSU09550	yhdP	-	5.6	1032034	1033902	1868	6.4	585	6.3	1032034	1033902	1868	6.2	609
BSU09560	cueR	-	6.1	1032034	1033902	1868	6.4	585	6.8	1032034	1033902	1868	6.2	609
BSU09570	yhdR	+	4.6	1033888	1035228	1340	4	586	5.5	1033910	1035250	1340	4.8	610
BSU09590	yhdT	+	4.6	1035406	1036966	1560	4.5	588	6.4	1035208	1036878	1670	4.4	611
BSU09600	crcBA	-	2.8	1036698	1037290	592	2.8	589	3.3	1036720	1037290	570	3.1	612
BSU09610	yhdV	-	3.4	1037248	1037620	372	3.9	590	4	1037248	1037642	394	3.9	614
BSU09620	yhdW	-	4.2	1037644	1038456	812	4.3	591	4.5	1037644	1038456	812	4.5	615
BSU09630	yhdX	+	2.1	-	-	-	-	-	5.1	1038618	1038814	196	4.2	616
BSU09640	yhdY	+	4.1	1038882	1040860	1978	3.7	592	2.6	1038772	1040112	1340	2.6	617
BSU09650	yhdZ	+	3.3	1038882	1040860	1978	3.7	592	3.8	1040070	1040860	790	3.8	618
BSU09660	yheN	-	5.1	1040856	1041800	944	5.4	594	5.8	1040834	1041800	966	5.7	620
BSU09670	dat	+	4.3	1041940	1042884	944	3.6	595	6.8	1041940	1042884	944	6.4	623
BSU09680	nhaC	-	4.4	1042880	1044286	1406	3.8	596	3	1042880	1044286	1406	3.1	625
BSU09690	nhaX	-	4.4	1044354	1044902	548	4.6	597	3.5	1044376	1044924	548	3.3	627
BSU09700	yheJ	+	3.3	1044976	1045172	196	3.8	598	4.1	1044976	1045172	196	4.4	628
BSU09710	yheI	+	3.4	1045174	1049132	3958	3.3	599	2.7	1045174	1049132	3958	2.8	629
BSU09720	yheH	+	3.2	1045174	1049132	3958	3.3	599	2.8	1045174	1049132	3958	2.8	629
BSU09730	yheG	-	4	1049106	1049764	658	4	600	3.8	1049106	1049786	680	3.7	630
BSU09740	yheF	-	1.1	-	-	-	-	-	0.98	-	-	-	-	-
BSU09750	sspB	-	1.3	-	-	-	-	-	1.1	-	-	-	-	-
BSU09760	yheE	-	1.6	-	-	-	-	-	1.7	1050536	1050710	174	2.5	631
BSU09770	yheD	-	1.8	-	-	-	-	-	1	-	-	-	-	-
BSU09780	yheC	-	1.7	-	-	-	-	-	1.3	-	-	-	-	-
BSU09790	yheB	+	5	1053952	1055138	1186	4.6	603	3.8	1053468	1054720	1252	3.7	632
BSU09800	yheA	+	5.4	1053952	1055138	1186	4.6	603	4.5	1054678	1055138	460	4.6	633
BSU09810	yhaZ	-	3.5	1055200	1056254	1054	3.4	604	2.8	1055200	1056232	1032	2.9	634
BSU09830	yhaX	+	2.7	1056811	1057689	878	2.6	606	1.6	-	-	-	-	-
BSU09840	hemZ	+	4.6	1057647	1059163	1516	4.5	607	3.4	1057647	1059185	1538	3.3	637
BSU09850	yhaU	-	2.6	1059159	1061336	2177	3.4	608	2.2	1059159	1060808	1649	2.4	638
BSU09860	khtT	-	3.2	1059159	1061336	2177	3.4	608	2.7	1059159	1060808	1649	2.4	638
BSU09870	khtS	-	4	1059159	1061336	2177	3.4	608	3.7	1060766	1061336	570	3.7	639
BSU09880	yhaR	+	2.2	1061432	1062288	856	2.6	609	1.9	-	-	-	-	-
BSU09889	yhzD	-	1.4	-	-	-	-	-	1.7	1062306	1062502	196	2.7	640
BSU09890	yhaQ	+	4.8	1062598	1064070	1472	4.7	610	4.9	1062598	1064378	1780	5	641
BSU09900	yhaP	+	3.7	-	-	-	-	-	4.1	1062598	1064378	1780	5	641
BSU09910	yhaO	+	4.7	1064820	1070010	5190	5	613	3.6	1064820	1066930	2110	3.5	643
BSU09920	yhaN	+	4.7	1064820	1070010	5190	5	613	3.5	1067108	1069042	1934	3.5	644
BSU09930	yhaM	+	5.3	1064820	1070010	5190	5	613	5.2	1069000	1070010	1010	5.3	645
BSU09940	yhaL	+	3.5	1070034	1070362	328	3.1	615	2.9	1070122	1070362	240	2.8	646
BSU09950	prsA	-	8.2	1070336	1071302	966	6.2	616	7.5	1070336	1071280	944	6.7	647
BSU09958	yhzE	+	1.8	-	-	-	-	-	2.1	-	-	-	-	-
BSU09965	yhaJ	-	4.6	1071722	1072601	879	4.8	617	3.6	1071722	1072579	857	3.7	648
BSU09980	yhaI	+	3.7	1072741	1073883	1142	3.1	618	3.8	1072741	1072981	240	4.5	649
BSU09990	scoC	-	4.1	1072955	1073745	790	3.5	619	6.5	1072977	1073745	768	5.3	651
BSU10000	yhaH	-	6.2	1073857	1074605	748	4.9	620	6.3	1073857	1074605	748	5.2	652
BSU10009	yhzF	+	1.9	-	-	-	-	-	2.4	-	-	-	-	-
BSU10010	trpP	-	4.6	1074607	1076409	1802	5	621	5.8	1074607	1076409	1802	5.5	653
BSU10020	serC	-	5.1	1074607	1076409	1802	5	621	6.4	1074607	1076409	1802	5.5	653
BSU10030	hinT	-	5.6	1076499	1076981	482	5.3	623	5.9	1076499	1076981	482	5.8	655
BSU10040	ecsA	+	5.1	1077429	1080133	2704	4.3	625	4.9	1077429	1080133	2704	4.3	656
BSU10050	ecsB	+	4.1	1077429	1080133	2704	4.3	625	3.9	1077429	1080133	2704	4.3	656
BSU10060	ecsC	+	4.3	1077429	1080133	2704	4.3	625	3.9	1077429	1080133	2704	4.3	656
BSU10070	yhaA	-	2.8	1080173	1081359	1186	2.6	626	6.3	1080173	1081359	1186	6.1	658
BSU10080	yhfA	-	1.3	-	-	-	-	-	1.2	-	-	-	-	-
BSU10090	yhgB	-	2.2	-	-	-	-	-	2	-	-	-	-	-
BSU10100	yhgC	-	4.4	1083209	1083757	548	4.5	627	5.1	1083209	1083735	526	5	660
BSU10110	pbpF	+	3.8	1083765	1086117	2352	3.9	628	3.3	1084491	1085677	1186	3.2	662
BSU10120	hemE	+	5.5	1086075	1089637	3562	4.6	629	4.7	1085635	1088273	2638	4.8	663
BSU10130	hemH	+	6.4	1086075	1089637	3562	4.6	629	5.3	1085635	1088273	2638	4.8	663
BSU10140	hemY	+	5	1086075	1089637	3562	4.6	629	3.8	1088253	1089637	1384	3.9	664
BSU10150	yhgD	+	4.9	1089705	1092761	3056	4.2	630	4.4	1089705	1092761	3056	4.3	665
BSU10160	yhgE	+	4.3	1089705	1092761	3056	4.2	630	3.5	1089705	1092761	3056	4.3	665
BSU10170	fabHB	-	4.4	1092757	1093767	1010	3.9	631	3.7	1092757	1093767	1010	4.3	666
BSU10180	yhfC	+	2.4	1093842	1096524	2682	4.5	632	2.3	1093842	1095050	1208	3.3	667
BSU10200	yhfE	+	5	1093842	1096524	2682	4.5	632	4.5	1095008	1096546	1538	4.2	668
BSU10210	yhfF	+	4.7	1093842	1096524	2682	4.5	632	4.2	1095008	1096546	1538	4.2	668
BSU10220	gltT	-	6.7	1096542	1097904	1362	6.6	634	6.7	1096542	1097904	1362	6.9	669
BSU10230	yhfH	-	2.9	1097862	1098366	504	2.2	635	2.7	1098104	1098278	174	2.8	672
BSU10240	yhfI	+	6.3	1098374	1100242	1868	6.3	636	4.7	1098396	1100902	2506	4.5	673
BSU10250	yhfJ	+	6.2	1098374	1100242	1868	6.3	636	4.8	1098396	1100902	2506	4.5	673
BSU10260	yhfK	+	4.7	1100200	1100902	702	4.5	637	4.2	1098396	1100902	2506	4.5	673
BSU10270	lcfB	+	2.5	1100926	1102552	1626	2.5	638	1.8	-	-	-	-	-
BSU10280	yhfM	-	1.9	-	-	-	-	-	1.8	-	-	-	-	-
BSU10290	yhfN	+	2.1	1103060	1104422	1362	2.3	639	2	-	-	-	-	-
BSU10300	aprE	-	1.7	-	-	-	-	-	3	1104374	1105054	680	2.7	674
BSU10310	yhfO	+	4.1	1105986	1107722	1736	4.3	640	3	1105964	1107546	1582	3.5	676
BSU10320	yhfP	+	4.4	1105986	1107722	1736	4.3	640	4.1	1105964	1107546	1582	3.5	676
BSU10330	yhfQ	+	6.9	1107680	1108734	1054	6.8	641	6.1	1107504	1108734	1230	4.5	677
BSU10340	phoE	-	4.1	1108708	1109344	636	4.2	643	5.8	1108708	1112512	3804	5.3	678
BSU10350	yhfS	-	2.8	1109302	1111940	2638	2.8	644	5.6	1108708	1112512	3804	5.3	678
BSU10360	yhfT	-	2.9	1109302	1111940	2638	2.8	644	5.8	1108708	1112512	3804	5.3	678
BSU10370	bioY	-	1.4	-	-	-	-	-	5.9	1108708	1112512	3804	5.3	678
BSU10380	hemAT	-	5.5	1112580	1113964	1384	4.6	646	6.5	1112580	1113964	1384	6.5	679
BSU10390	yhfW	-	1.2	-	-	-	-	-	1.3	-	-	-	-	-
BSU10400	yhxC	+	1	-	-	-	-	-	1.4	-	-	-	-	-
BSU10410	yhzC	-	2.1	-	-	-	-	-	6.3	1116584	1116824	240	6.3	681
BSU10420	comK	+	3.1	1117074	1117424	350	3.4	647	4.8	1117074	1117710	636	4.7	682
BSU10430	yhxD	-	2.2	1117706	1118672	966	3.5	649	3.6	1117706	1118672	966	3.4	684
BSU10440	yhjA	+	6.6	1118812	1119140	328	6	652	6.8	1118812	1119140	328	6.5	687
BSU10450	yhjB	-	1.3	-	-	-	-	-	3.9	1119136	1120476	1340	4.2	688
BSU10460	yhjC	-	1.5	-	-	-	-	-	5	1120434	1120938	504	4.9	689
BSU10470	yhjD	-	2	-	-	-	-	-	1.7	-	-	-	-	-
BSU10480	yhjE	+	3.5	1121517	1122725	1208	4	654	3.5	1121517	1122703	1186	3.6	690
BSU10490	sipV	+	3.8	1121517	1122725	1208	4	654	3.5	1121517	1122703	1186	3.6	690
BSU10500	yhjG	+	2.6	1122794	1124442	1648	2.9	655	1.4	-	-	-	-	-
BSU10510	yhjH	+	3.4	1124400	1124970	570	3.4	656	2.7	1124400	1124970	570	2.7	691
BSU10520	glcP	-	1.6	-	-	-	-	-	1.3	-	-	-	-	-
BSU10530	ntdC	-	1.9	-	-	-	-	-	1.6	-	-	-	-	-
BSU10540	ntdB	-	2.1	-	-	-	-	-	2	-	-	-	-	-
BSU10550	ntdA	-	1.7	-	-	-	-	-	1.9	-	-	-	-	-
BSU10560	yhjM	+	3.3	1129283	1130711	1428	3.2	657	5.1	1129679	1130733	1054	5	693
BSU10570	yhjN	-	1.9	1130751	1132135	1384	2.6	658	3.3	1130905	1132135	1230	3.3	696
BSU10580	yhjO	-	0.97	-	-	-	-	-	1	-	-	-	-	-
BSU10590	yhjP	+	2.5	1133419	1135265	1846	2.5	659	2	-	-	-	-	-
BSU10600	yhjQ	-	1.2	-	-	-	-	-	1.2	-	-	-	-	-
BSU10610	yhjR	-	1.3	-	-	-	-	-	1.3	-	-	-	-	-
BSU10620	addB	+	4.2	1136301	1138917	2616	4.1	660	4	1136301	1138917	2616	3.6	697
BSU10630	addA	+	4.6	1138875	1142481	3606	4.6	661	4.4	1138875	1142481	3606	4.4	698
BSU10640	sbcD	+	4.3	1142483	1147695	5212	4.4	662	4	1144111	1147673	3562	3.9	700
BSU10650	sbcC	+	4.8	1142483	1147695	5212	4.4	662	4.6	1144111	1147673	3562	3.9	700
BSU10660	yisB	+	3.3	1147653	1148465	812	3.5	663	4.3	1147631	1148399	768	3.6	701
BSU10670	gerPF	-	1.5	-	-	-	-	-	1.8	-	-	-	-	-
BSU10680	gerPE	-	1.5	-	-	-	-	-	1.6	-	-	-	-	-
BSU10690	gerPD	-	1.3	-	-	-	-	-	1.2	-	-	-	-	-
BSU10700	gerPC	-	1.6	-	-	-	-	-	1.6	-	-	-	-	-
BSU10710	gerPB	-	1.5	-	-	-	-	-	1.5	-	-	-	-	-
BSU10720	gerPA	-	1.4	-	-	-	-	-	1.6	-	-	-	-	-
BSU10730	yisI	-	1.7	-	-	-	-	-	2.5	1150639	1151033	394	2.6	705
BSU10740	yisJ	-	1.3	-	-	-	-	-	1.7	-	-	-	-	-
BSU10750	yisK	+	4.9	1152207	1153569	1362	4.4	665	5.3	1152207	1153635	1428	5	706
BSU10760	yisL	+	4.3	1152207	1153569	1362	4.4	665	4	1152207	1153635	1428	5	706
BSU10770	wprA	+	8	1153747	1156517	2770	7.6	667	8.2	1153747	1156517	2770	7.6	708
BSU10780	yisN	-	1.7	-	-	-	-	-	2	-	-	-	-	-
BSU10790	asnO	+	1.3	-	-	-	-	-	1.1	-	-	-	-	-
BSU10800	yizA	-	2.3	1159175	1159701	526	2.5	668	1.8	-	-	-	-	-
BSU10810	yisP	+	3.1	1159907	1160741	834	3.3	669	2.9	1159907	1160719	812	2.9	709
BSU10820	yisQ	-	1.4	-	-	-	-	-	1.2	-	-	-	-	-
BSU10830	yisR	+	3.5	1160787	1164327	3540	3.1	670	3.1	1161513	1164173	2660	3	712
BSU10840	degA	+	3.2	1160787	1164327	3540	3.1	670	3	1161513	1164173	2660	3	712
BSU10850	yisS	+	3.3	1164285	1165207	922	3.5	671	1.6	-	-	-	-	-
BSU10860	yisT	-	2.1	1165467	1165971	504	2.4	672	3.7	1165445	1165971	526	3.7	713
BSU10870	yisU	-	1.4	-	-	-	-	-	1.2	-	-	-	-	-
BSU10880	yisV	+	2.4	1166727	1169739	3012	2.3	673	2	-	-	-	-	-
BSU10890	yisX	-	3	1168019	1168963	944	3.2	674	2.7	1168129	1168963	834	2.9	714
BSU10900	yisY	+	1.9	1166727	1169739	3012	2.3	673	1.9	-	-	-	-	-
BSU10910	yisZ	-	1	-	-	-	-	-	0.9	-	-	-	-	-
BSU10920	yitA	-	1	-	-	-	-	-	0.86	-	-	-	-	-
BSU10930	yitB	-	1.1	-	-	-	-	-	0.88	-	-	-	-	-
BSU10940	yitC	+	1.2	-	-	-	-	-	1.4	-	-	-	-	-
BSU10950	yitD	+	1.3	-	-	-	-	-	1.1	-	-	-	-	-
BSU10960	yitE	-	0.95	-	-	-	-	-	0.86	-	-	-	-	-
BSU10970	yitF	-	1.4	-	-	-	-	-	1.1	-	-	-	-	-
BSU10980	yitG	-	1.8	-	-	-	-	-	1.2	-	-	-	-	-
BSU10990	yitH	-	3.3	1177347	1178687	1340	3.5	675	3.6	1177325	1178709	1384	3.7	717
BSU11000	yitI	-	3.7	1177347	1178687	1340	3.5	675	4	1177325	1178709	1384	3.7	717
BSU11010	yitJ	-	1.5	-	-	-	-	-	5.5	1178755	1181415	2660	4.7	718
BSU_misc_RNA_12	BSU_misc_RNA_12	-	2.8	1180625	1180953	328	2.6	676	6.2	1178755	1181415	2660	4.7	718
BSU11020	yitK	-	4.3	1180911	1181437	526	4	677	4.5	1178755	1181415	2660	4.7	718
BSU11030	yitL	+	4.8	1181445	1182433	988	4.9	678	5	1181445	1182433	988	4.7	719
BSU11040	yitM	-	1.5	-	-	-	-	-	2.6	1182429	1183087	658	2.8	720
BSU11055	yitO	-	1	-	-	-	-	-	1.5	-	-	-	-	-
BSU11070	yitP	-	1.1	-	-	-	-	-	1.8	-	-	-	-	-
BSU11079	yizB	+	3.5	1184658	1185932	1274	3.4	679	3.7	1184658	1185932	1274	3.3	721
BSU11080	yitQ	+	3.3	1184658	1185932	1274	3.4	679	3.2	1184658	1185932	1274	3.3	721
BSU11090	yitR	+	3.7	1184658	1185932	1274	3.4	679	3.9	1184658	1185932	1274	3.3	721
BSU11100	nprB	+	1.8	-	-	-	-	-	1.8	-	-	-	-	-
BSU11110	yitS	-	4.2	1187666	1188610	944	4.1	680	4.7	1187666	1188588	922	4.7	722
BSU11120	yitT	+	4.7	1188662	1190002	1340	4.2	682	4.3	1188134	1190024	1890	3.6	723
BSU11130	ipi	+	3.3	1188662	1190002	1340	4.2	682	3	1188134	1190024	1890	3.6	723
BSU11139	yizC	-	2.8	1190020	1191338	1318	3.9	683	3.7	1189998	1191360	1362	4	724
BSU11140	yitU	-	4.2	1190020	1191338	1318	3.9	683	4.4	1189998	1191360	1362	4	724
BSU11150	yitV	+	4.6	1191390	1192510	1120	5.2	684	4.2	1191390	1192598	1208	4.8	725
BSU11160	yitW	+	5.3	1191390	1192510	1120	5.2	684	6.1	1191390	1192598	1208	4.8	725
BSU11170	yitY	+	4.8	1192468	1194754	2286	3.9	685	4.3	1192556	1193764	1208	3.3	726
BSU11180	yitZ	+	2.7	1192468	1194754	2286	3.9	685	2.6	1193810	1194842	1032	3.5	727
BSU11190	argC	+	1.7	-	-	-	-	-	6.3	1194998	1204123	9125	5.9	729
BSU11200	argJ	+	1.7	-	-	-	-	-	6.7	1194998	1204123	9125	5.9	729
BSU11210	argB	+	1.5	-	-	-	-	-	6.5	1194998	1204123	9125	5.9	729
BSU11220	argD	+	1.2	-	-	-	-	-	6.3	1194998	1204123	9125	5.9	729
BSU11230	carA	+	1.2	-	-	-	-	-	6.5	1194998	1204123	9125	5.9	729
BSU11240	carB	+	1.5	-	-	-	-	-	6.4	1194998	1204123	9125	5.9	729
BSU11250	argF	+	1.9	-	-	-	-	-	6.6	1194998	1204123	9125	5.9	729
BSU11260	yjzC	+	1.1	-	-	-	-	-	1.7	-	-	-	-	-
BSU11270	yjzD	-	5	1204691	1204953	262	4.4	687	5.7	1204691	1204953	262	5.5	732
BSU11280	yjaU	+	1.7	-	-	-	-	-	2.3	1205049	1205861	812	2.4	733
BSU11290	yjaV	+	1.6	-	-	-	-	-	1.4	-	-	-	-	-
BSU11300	med	+	5	1206588	1208214	1626	4.6	688	5.3	1206588	1207818	1230	5.2	734
BSU11310	comZ	+	4.8	1206588	1208214	1626	4.6	688	5.1	1206588	1207818	1230	5.2	734
BSU11320	yjzB	-	1.7	1207858	1208142	284	2.2	689	2.1	1207880	1208142	262	3	736
BSU11330	fabHA	+	7.4	1208172	1210458	2286	5.6	690	6.9	1207842	1210458	2616	5.4	735
BSU11340	fabF	+	7	1208172	1210458	2286	5.6	690	6.9	1207842	1210458	2616	5.4	735
BSU11350	yjaZ	+	1.2	-	-	-	-	-	1.3	-	-	-	-	-
BSU11360	appD	+	1.5	-	-	-	-	-	6.1	1211384	1213494	2110	5.4	738
BSU11370	appF	+	1.7	-	-	-	-	-	6.5	1211384	1213494	2110	5.4	738
BSU11381	appA	+	2.5	1213474	1214483	1009	2.4	691	8.2	1213452	1215165	1713	7.8	739
BSU11382	appA	+	2.1	-	-	-	-	-	7.4	1213452	1215165	1713	7.8	739
BSU11390	appB	+	1.9	-	-	-	-	-	6.4	1215123	1217186	2063	6.3	740
BSU11400	appC	+	1.8	-	-	-	-	-	6.4	1215123	1217186	2063	6.3	740
BSU11410	yjbA	+	1.6	-	-	-	-	-	3.5	1217144	1218109	965	3.2	741
BSU11420	trpS	-	5.2	1218083	1219401	1318	5.3	692	5.1	1218083	1219379	1296	5.5	742
BSU_misc_RNA_13	BSU_misc_RNA_13	-	5.9	1218083	1219401	1318	5.3	692	6.2	1218083	1219379	1296	5.5	742
BSU11430	oppA	+	5.8	1219695	1221409	1714	5.8	693	6.7	1219695	1221431	1736	6.6	743
BSU11440	oppB	+	4.2	1221367	1225435	4068	4.1	694	4.2	1221389	1223741	2352	4.5	744
BSU11450	oppC	+	4.3	1221367	1225435	4068	4.1	694	4.5	1221389	1223741	2352	4.5	744
BSU11460	oppD	+	4.7	1221367	1225435	4068	4.1	694	5.2	1223699	1225435	1736	4.7	745
BSU11470	oppF	+	3.9	1221367	1225435	4068	4.1	694	4.6	1223699	1225435	1736	4.7	745
BSU11480	yjbB	+	1.7	1225525	1226909	1384	2.2	695	1.5	-	-	-	-	-
BSU11490	yjbC	+	7.1	1226867	1228141	1274	6.5	696	5.8	1226867	1228141	1274	5.5	747
BSU11500	spxA	+	6	1226867	1228141	1274	6.5	696	5.9	1226867	1228141	1274	5.5	747
BSU11510	yjbE	-	1.7	-	-	-	-	-	1.8	-	-	-	-	-
BSU11520	mecA	+	4.4	1228935	1229769	834	4.5	698	5.7	1228935	1229747	812	5.3	748
BSU11530	coiA	+	1.5	-	-	-	-	-	1.9	-	-	-	-	-
BSU11540	pepF	+	5.6	1230717	1233091	2374	5	699	5.5	1230959	1233091	2132	5	749
BSU11549	yizD	-	1.3	-	-	-	-	-	2	-	-	-	-	-
BSU11550	yjbH	-	4.2	1233616	1235066	1450	4.3	701	4	1233616	1235088	1472	4.2	751
BSU11560	yjbI	-	4.3	1233616	1235066	1450	4.3	701	4.5	1233616	1235088	1472	4.2	751
BSU11570	yjbJ	-	4.9	1235134	1236518	1384	3.9	702	6.4	1235156	1236056	900	6.4	752
BSU11580	yjbK	-	4.2	1235134	1236518	1384	3.9	702	4.9	1236014	1236518	504	4.2	753
BSU11590	yjbL	+	6.4	1236570	1239384	2814	5.7	703	5.4	1236570	1239384	2814	4.7	754
BSU11600	yjbM	+	6.1	1236570	1239384	2814	5.7	703	5.4	1236570	1239384	2814	4.7	754
BSU11610	ppnKA	+	5.7	1236570	1239384	2814	5.7	703	4.9	1236570	1239384	2814	4.7	754
BSU11620	yjbO	+	4.9	1236570	1239384	2814	5.7	703	4.3	1236570	1239384	2814	4.7	754
BSU11630	prpE	-	2.4	1239358	1240720	1362	2.4	704	3	1239358	1239928	570	3.2	755
BSU11640	yjbQ	+	3.3	1240288	1242420	2132	3.5	705	2.6	1240288	1242288	2000	2.7	756
BSU_misc_RNA_14	BSU_misc_RNA_14	+	4	1240288	1242420	2132	3.5	705	7.8	1242246	1242442	196	6.9	757
BSU11650	tenA	+	2.6	1242378	1245126	2748	2.7	706	7.3	1242422	1247656	5234	7.4	758
BSU11660	tenI	+	2.8	1242378	1245126	2748	2.7	706	7.7	1242422	1247656	5234	7.4	758
BSU11670	thiO	+	2.7	1242378	1245126	2748	2.7	706	7.3	1242422	1247656	5234	7.4	758
BSU11680	thiS	+	3.3	1242378	1245126	2748	2.7	706	8.1	1242422	1247656	5234	7.4	758
BSU11690	thiG	+	2.4	1245084	1247788	2704	2.3	707	7.1	1242422	1247656	5234	7.4	758
BSU11700	thiF	+	2.2	1245084	1247788	2704	2.3	707	7	1242422	1247656	5234	7.4	758
BSU11710	thiD	+	2.1	1245084	1247788	2704	2.3	707	6.8	1242422	1247656	5234	7.4	758
BSU11720	fabI	+	6	1247746	1248602	856	5.8	708	6.6	1247746	1248602	856	6.8	760
BSU11730	cotO	+	2.3	1248560	1249196	636	2.3	709	2	-	-	-	-	-
BSU11740	cotZ	-	1.1	-	-	-	-	-	1.2	-	-	-	-	-
BSU11750	cotY	-	1.1	-	-	-	-	-	1.1	-	-	-	-	-
BSU11760	cotX	-	1.2	-	-	-	-	-	0.97	-	-	-	-	-
BSU11770	cotW	-	1.5	-	-	-	-	-	1.3	-	-	-	-	-
BSU11780	cotV	-	1.2	-	-	-	-	-	0.9	-	-	-	-	-
BSU11790	yjcA	+	1.3	-	-	-	-	-	1	-	-	-	-	-
BSU11799	yjzK	+	1.2	-	-	-	-	-	1.1	-	-	-	-	-
BSU11809	yjcZ	+	1.3	-	-	-	-	-	1.4	-	-	-	-	-
BSU11810	spoVIF	+	1.2	-	-	-	-	-	1.2	-	-	-	-	-
BSU11820	yjcD	-	3.5	1253702	1256032	2330	3.4	710	2.7	1253680	1256032	2352	2.8	761
BSU11839	yjzE	+	6.8	1256084	1256368	284	6.3	711	5	1256084	1256390	306	4.3	762
BSU11840	yjcF	-	4.5	1256386	1258188	1802	4.7	713	6.4	1256386	1258166	1780	6.5	763
BSU11850	yjcG	-	5.5	1256386	1258188	1802	4.7	713	7.2	1256386	1258166	1780	6.5	763
BSU11860	yjcH	-	5.2	1256386	1258188	1802	4.7	713	7	1256386	1258166	1780	6.5	763
BSU_misc_RNA_15	BSU_misc_RNA_15	+	2.5	1256326	1259668	3342	2.4	712	6.3	1258196	1258480	284	4.7	765
BSU11870	metI	+	2.5	1256326	1259668	3342	2.4	712	6.5	1258460	1260812	2352	6.3	766
BSU11880	metC	+	2.1	-	-	-	-	-	6.2	1258460	1260812	2352	6.3	766
BSU11890	yjcK	-	2.2	1260786	1261400	614	2.3	714	3.1	1260786	1262676	1890	3	767
BSU11900	yjcL	-	1.4	-	-	-	-	-	2.9	1260786	1262676	1890	3	767
BSU_tRNA_83	trnSL-Val2	+	2.6	1262728	1263650	922	3.1	715	3.6	1261254	1263628	2374	2.8	769
BSU11910	yjcM	-	6.8	1263602	1265008	1406	5.4	716	6.7	1263778	1264986	1208	6.8	772
BSU11920	yjcN	+	5.3	1265016	1265410	394	4.9	717	5.6	1265016	1265410	394	5.5	774
BSU11928	yjzF	+	4	1265368	1266378	1010	3.4	718	3.7	1265368	1266356	988	3.5	775
BSU11929	yjzG	+	3.6	1265368	1266378	1010	3.4	718	3.4	1265368	1266356	988	3.5	775
BSU11930	yjcO	+	3.5	1265368	1266378	1010	3.4	718	3.6	1265368	1266356	988	3.5	775
BSU11940	yjcP	+	4.1	1266336	1267390	1054	3.9	719	6.1	1266314	1267434	1120	4.3	776
BSU11950	yjcQ	+	3.9	1266336	1267390	1054	3.9	719	5.8	1266314	1267434	1120	4.3	776
BSU11960	yjcR	+	1.6	-	-	-	-	-	1	-	-	-	-	-
BSU11970	yjcS	+	5.5	1268294	1269678	1384	4.3	720	4	1268294	1268622	328	4.1	777
BSU11980	yjdA	+	4.5	1268294	1269678	1384	4.3	720	3.3	1268580	1269678	1098	3.1	778
BSU11990	yjdB	-	2.1	-	-	-	-	-	1.7	-	-	-	-	-
BSU12000	manR	+	4.1	1270582	1272494	1912	3.6	721	1.5	-	-	-	-	-
BSU12010	manP	+	5.8	1272694	1276321	3627	5.3	722	1	-	-	-	-	-
BSU12020	manA	+	6.7	1272694	1276321	3627	5.3	722	1.2	-	-	-	-	-
BSU12030	yjdF	+	7.4	1272694	1276321	3627	5.3	722	5.4	1275751	1276321	570	5.3	779
BSU12040	yjdG	-	3.6	1276317	1276865	548	3.4	723	4.1	1276317	1276865	548	4	780
BSU12050	yjdH	-	1.8	-	-	-	-	-	1.4	-	-	-	-	-
BSU12060	yjdI	+	3.6	1277645	1278149	504	3.7	725	3.6	1277645	1277995	350	3.5	781
BSU12069	yjzH	-	4	1278189	1278407	218	4.3	727	3.8	1278189	1278407	218	4	783
BSU12070	yjdJ	-	3.1	1278365	1278913	548	2.8	728	2.5	1278365	1278913	548	2.3	784
BSU12080	ctaO	-	1.6	-	-	-	-	-	2.3	1279553	1280497	944	2.6	785
BSU12090	cotT	-	1.5	-	-	-	-	-	1.3	-	-	-	-	-
BSU12100	yjeA	+	5	1281055	1282571	1516	4.3	730	3.2	1281055	1282571	1516	3.1	786
BSU12110	yjfA	-	2.1	-	-	-	-	-	3.8	1282545	1283181	636	3.9	787
BSU12120	yjfB	-	4.6	1283139	1283335	196	3.6	731	6.4	1283139	1283357	218	5.6	788
BSU12130	yjfC	+	1.1	-	-	-	-	-	1.3	-	-	-	-	-
BSU12140	yjgA	-	2.8	1284350	1284788	438	2.9	732	2.4	-	-	-	-	-
BSU12150	yjgB	-	1.3	-	-	-	-	-	1.7	-	-	-	-	-
BSU12160	yjgC	+	2.8	1285544	1289128	3584	4.3	733	3.3	-	-	-	-	-
BSU12170	yjgD	+	2.4	1285544	1289128	3584	4.3	733	3.6	1288228	1289128	900	3.7	792
BSU12180	yjhA	+	4.3	1289284	1289964	680	3.9	734	4.8	1289284	1289942	658	4.4	794
BSU12190	yjhB	+	2	-	-	-	-	-	2.4	1289900	1290668	768	2.4	795
BSU12200	yjiA	-	2.6	1290642	1290970	328	2.7	735	4.2	1290642	1290992	350	3.9	796
BSU12210	yjiB	+	2.3	1291198	1293462	2264	2.6	736	2.9	1291198	1293770	2572	2.6	797
BSU12220	yjiC	+	2.2	1291198	1293462	2264	2.6	736	2.4	1291198	1293770	2572	2.6	797
BSU12229	yjzI	-	2.3	1293744	1293984	240	3	737	1.9	1293744	1294072	328	2.9	798
BSU12230	yjjA	+	4.5	1294080	1294980	900	4.5	738	5.1	1294080	1294980	900	4.8	799
BSU12240	yjkA	-	2.8	1294954	1296712	1758	2.8	739	2.7	1294954	1297636	2682	2.8	800
BSU12250	yjkB	-	2.9	1294954	1296712	1758	2.8	739	2.8	1294954	1297636	2682	2.8	800
BSU12260	yjlA	-	3.1	1296670	1297636	966	3.3	741	3	1294954	1297636	2682	2.8	800
BSU12270	yjlB	+	2.8	1297710	1298390	680	3.6	742	2.6	1297644	1298390	746	2.7	801
BSU12280	yjlC	+	8	1298348	1300260	1912	7.2	743	7.4	1298348	1300282	1934	7	802
BSU12290	ndh	+	7.5	1298348	1300260	1912	7.2	743	7.1	1298348	1300282	1934	7	802
BSU12300	uxaC	+	2.1	-	-	-	-	-	0.98	-	-	-	-	-
BSU12310	exuM	+	1	-	-	-	-	-	0.78	-	-	-	-	-
BSU12320	yjmC	+	1.2	-	-	-	-	-	0.89	-	-	-	-	-
BSU12330	yjmD	+	1.1	-	-	-	-	-	0.85	-	-	-	-	-
BSU12340	uxuA	+	1.2	-	-	-	-	-	0.9	-	-	-	-	-
BSU12350	uxuB	+	1.2	-	-	-	-	-	0.99	-	-	-	-	-
BSU12360	exuT	+	1.2	-	-	-	-	-	0.85	-	-	-	-	-
BSU12370	exuR	+	2.8	1308754	1309808	1054	3.1	745	3.6	1308754	1309940	1186	4.1	803
BSU12380	uxaB	+	1.8	-	-	-	-	-	1.3	-	-	-	-	-
BSU12390	uxaA	+	1.5	-	-	-	-	-	1.3	-	-	-	-	-
BSU12400	yjnA	-	1.5	-	-	-	-	-	4.7	1312818	1313652	834	4.8	804
BSU12410	yjoA	-	5.5	1313786	1314334	548	5.8	746	4.2	1313808	1314334	526	4.3	805
BSU12420	yjoB	+	5	1314408	1315726	1318	5	747	3.6	1315024	1315748	724	2.8	807
BSU12430	rapA	+	4.6	1315838	1317156	1318	4.4	748	7.5	1315838	1317178	1340	7.3	809
BSU12440	phrA	+	4.2	1315838	1317156	1318	4.4	748	7.3	1315838	1317178	1340	7.3	809
BSU12450	yjpA	-	2.9	1317127	1317432	305	3	749	4.5	1317127	1317432	305	3.8	810
BSU12460	xlyB	+	3.9	1317506	1318120	614	5	750	2.5	1317506	1318318	812	2.6	811
BSU12470	yjqA	-	4.3	1318446	1318931	485	3.9	752	3.9	1318523	1318931	408	3.6	812
BSU12480	yjqB	+	3.6	1318078	1320345	2267	3.7	751	2.7	1319005	1320433	1428	2.6	813
BSU12490	yjqC	+	3.4	1318078	1320345	2267	3.7	751	2.5	1319005	1320433	1428	2.6	813
BSU12500	xkdA	-	2.3	1320539	1321703	1164	3.1	753	2.5	-	-	-	-	-
BSU12510	xre	-	3.6	1320539	1321703	1164	3.1	753	5.6	1320891	1321703	812	4.4	814
BSU12519	yjzJ	+	2.5	1321799	1324396	2597	3	754	1.8	-	-	-	-	-
BSU12520	xkdB	+	2.5	1321799	1324396	2597	3	754	1.7	-	-	-	-	-
BSU12530	xkdC	+	3.1	1321799	1324396	2597	3	754	1.7	-	-	-	-	-
BSU12539	ykzK	+	2.7	1321799	1324396	2597	3	754	1.4	-	-	-	-	-
BSU12540	xkdD	+	3.4	1321799	1324396	2597	3	754	1.6	-	-	-	-	-
BSU12550	xtrA	+	3.3	1321799	1324396	2597	3	754	1.8	-	-	-	-	-
BSU12560	xpf	+	2.8	1324354	1325100	746	2.8	755	1.5	-	-	-	-	-
BSU12570	xtmA	+	4.9	1325058	1341639	16581	6.1	756	2.9	1325058	1328598	3540	2.9	815
BSU12580	xtmB	+	4.8	1325058	1341639	16581	6.1	756	2.8	1325058	1328598	3540	2.9	815
BSU12590	xkdE	+	4.8	1325058	1341639	16581	6.1	756	2.9	1325058	1328598	3540	2.9	815
BSU12600	xkdF	+	5.9	1325058	1341639	16581	6.1	756	4.2	1328556	1331060	2504	3.4	816
BSU12610	xkdG	+	5.5	1325058	1341639	16581	6.1	756	3.7	1328556	1331060	2504	3.4	816
BSU12619	ykzL	+	4.9	1325058	1341639	16581	6.1	756	3	1328556	1331060	2504	3.4	816
BSU12620	xkdH	+	5.2	1325058	1341639	16581	6.1	756	3.5	1331018	1334801	3783	3.9	817
BSU12630	xkdI	+	5.4	1325058	1341639	16581	6.1	756	3.8	1331018	1334801	3783	3.9	817
BSU12640	xkdJ	+	5.4	1325058	1341639	16581	6.1	756	3.9	1331018	1334801	3783	3.9	817
BSU12649	ykzM	+	6.4	1325058	1341639	16581	6.1	756	4.3	1331018	1334801	3783	3.9	817
BSU12650	xkdK	+	5.6	1325058	1341639	16581	6.1	756	3.9	1331018	1334801	3783	3.9	817
BSU12660	xkdM	+	5.8	1325058	1341639	16581	6.1	756	4	1331018	1334801	3783	3.9	817
BSU12671	xkdN	+	5.5	1325058	1341639	16581	6.1	756	3.9	1331018	1334801	3783	3.9	817
BSU12672	xkzB	+	5.1	1325058	1341639	16581	6.1	756	2.7	1334759	1334932	173	2.3	818
BSU12680	xkdO	+	5.1	1325058	1341639	16581	6.1	756	3.2	1336669	1347998	11329	3.7	823
BSU12690	xkdP	+	5.4	1325058	1341639	16581	6.1	756	3.4	1336669	1347998	11329	3.7	823
BSU12700	xkdQ	+	5.1	1325058	1341639	16581	6.1	756	3	1336669	1347998	11329	3.7	823
BSU12710	xkdR	+	4.9	1325058	1341639	16581	6.1	756	2.8	1336669	1347998	11329	3.7	823
BSU12720	xkdS	+	5.4	1325058	1341639	16581	6.1	756	3.2	1336669	1347998	11329	3.7	823
BSU12730	xkdT	+	4.7	1341597	1345908	4311	5.4	757	2.7	1336669	1347998	11329	3.7	823
BSU12740	xkdU	+	4.3	1341597	1345908	4311	5.4	757	2.5	1336669	1347998	11329	3.7	823
BSU12749	xkzA	+	5.5	1341597	1345908	4311	5.4	757	3.4	1336669	1347998	11329	3.7	823
BSU12750	xkdV	+	5.2	1341597	1345908	4311	5.4	757	3.1	1336669	1347998	11329	3.7	823
BSU12760	xkdW	+	5.1	1341597	1345908	4311	5.4	757	2.8	1336669	1347998	11329	3.7	823
BSU12770	xkdX	+	5	1341597	1345908	4311	5.4	757	2.6	1336669	1347998	11329	3.7	823
BSU12780	xepA	+	4.6	1345910	1348218	2308	5.7	758	2.8	1336669	1347998	11329	3.7	823
BSU12790	xhlA	+	5.7	1345910	1348218	2308	5.7	758	4.5	1336669	1347998	11329	3.7	823
BSU12800	xhlB	+	5.4	1345910	1348218	2308	5.7	758	3.7	1336669	1347998	11329	3.7	823
BSU12810	xlyA	+	4.4	1345910	1348218	2308	5.7	758	3.4	1336669	1347998	11329	3.7	823
BSU12820	spoIISB	-	3.8	1348258	1349202	944	3.7	760	5.1	1348390	1349202	812	4.8	826
BSU12830	spoIISA	-	3.9	1348258	1349202	944	3.7	760	4.6	1348390	1349202	812	4.8	826
BSU12840	pit	-	6.3	1349446	1351271	1825	6.2	761	5.8	1349446	1351271	1825	5.4	828
BSU12850	ykaA	-	7	1349446	1351271	1825	6.2	761	6.2	1349446	1351271	1825	5.4	828
BSU12860	ykbA	-	4.2	1351361	1352745	1384	4.2	763	2.4	1351581	1352745	1164	2.7	829
BSU12870	mhqA	+	2.6	1353017	1353873	856	2.7	764	3.8	1353039	1354049	1010	3.7	830
BSU12880	ykcB	+	1.7	-	-	-	-	-	1.1	-	-	-	-	-
BSU12890	ykcC	+	1.4	-	-	-	-	-	1.4	-	-	-	-	-
BSU12900	htrA	-	4	1357921	1359327	1406	4.1	766	4.3	1357899	1359349	1450	4.3	832
BSU12910	proG	+	3	1359379	1360279	900	3	768	3.8	1359379	1360301	922	3.7	833
BSU12920	dppA	+	1.4	-	-	-	-	-	5.5	1360369	1365845	5476	5.1	834
BSU12930	dppB	+	1.1	-	-	-	-	-	4.8	1360369	1365845	5476	5.1	834
BSU12940	dppC	+	1.3	-	-	-	-	-	4.8	1360369	1365845	5476	5.1	834
BSU12950	dppD	+	1.4	-	-	-	-	-	4.9	1360369	1365845	5476	5.1	834
BSU12960	dppE	+	1.8	-	-	-	-	-	5.3	1360369	1365845	5476	5.1	834
BSU12970	ykfA	+	1.9	-	-	-	-	-	4.2	1365803	1369874	4071	4.2	835
BSU12980	ykfB	+	2.1	-	-	-	-	-	4.2	1365803	1369874	4071	4.2	835
BSU12990	ykfC	+	2.2	-	-	-	-	-	4.5	1365803	1369874	4071	4.2	835
BSU13000	ykfD	+	1.9	-	-	-	-	-	4.1	1365803	1369874	4071	4.2	835
BSU13010	ykgB	-	5.6	1369848	1370946	1098	5.3	769	5.5	1369848	1370946	1098	5.2	836
BSU13020	ykgA	-	4.2	1370904	1371913	1009	4.2	770	2.4	1370904	1371913	1009	2.4	837
BSU13030	ykhA	+	4.9	1371987	1372513	526	4.9	771	5.1	1371987	1372579	592	4.9	838
BSU13040	hmp	+	1.6	-	-	-	-	-	1.5	-	-	-	-	-
BSU13050	ykzH	-	0.92	-	-	-	-	-	1.3	-	-	-	-	-
BSU13060	ykjA	+	1	-	-	-	-	-	0.86	-	-	-	-	-
BSU13070	ykkA	+	2.3	1375243	1378166	2923	3.9	773	2.7	1375243	1376385	1142	2.7	839
BSU13080	ykkB	+	2.5	1375243	1378166	2923	3.9	773	2.7	1375243	1376385	1142	2.7	839
BSU_misc_RNA_16	BSU_misc_RNA_16	+	3.8	1375243	1378166	2923	3.9	773	5.6	1376343	1376451	108	4.5	840
BSU13090	ykkC	+	3.5	1375243	1378166	2923	3.9	773	2.1	-	-	-	-	-
BSU13100	ykkD	+	3	1375243	1378166	2923	3.9	773	1.8	-	-	-	-	-
BSU13110	purU	+	4.4	1375243	1378166	2923	3.9	773	5.1	1377222	1378166	944	4.8	841
BSU_misc_RNA_17	BSU_misc_RNA_17	+	5.2	1378212	1380894	2682	5.1	774	6.1	1378212	1378452	240	5.6	842
BSU13120	proB	+	5.7	1378212	1380894	2682	5.1	774	6	1378454	1380894	2440	5.5	843
BSU13130	proA	+	5.2	1378212	1380894	2682	5.1	774	5.4	1378454	1380894	2440	5.5	843
BSU13140	ohrA	+	3.7	1380962	1381356	394	3.7	775	4.1	1380962	1381422	460	4	844
BSU13150	ohrR	-	3.2	1381418	1381922	504	3.2	776	3.3	1381418	1381900	482	3.5	845
BSU13160	ohrB	+	4.8	1381996	1382478	482	5.2	777	5.1	1381996	1382456	460	4.7	846
BSU13169	ykzN	+	2.1	1382436	1383314	878	3.2	778	2.4	1382414	1383314	900	2.3	847
BSU13170	guaD	-	1.3	-	-	-	-	-	3	1382650	1383264	614	3.2	848
BSU13180	metE	-	2	-	-	-	-	-	7.7	1383288	1385926	2638	6	850
BSU_misc_RNA_18	BSU_misc_RNA_18	-	2.4	-	-	-	-	-	6.4	1383288	1385926	2638	6	850
BSU13190	isp	-	1.4	-	-	-	-	-	2.1	1386368	1386960	592	2.6	851
BSU13200	rsbRB	+	5.9	1387188	1388066	878	5.3	779	5.2	1387188	1388066	878	5.1	852
BSU13210	thiX	-	1.9	-	-	-	-	-	6.2	1388040	1391865	3825	6.1	853
BSU13220	thiW	-	1.9	-	-	-	-	-	6.1	1388040	1391865	3825	6.1	853
BSU13230	thiV	-	1.7	-	-	-	-	-	6	1388040	1391865	3825	6.1	853
BSU13240	thiU	-	2	-	-	-	-	-	6.6	1388040	1391865	3825	6.1	853
BSU_misc_RNA_19	BSU_misc_RNA_19	-	2.9	1391669	1391865	196	2.6	780	5.7	1388040	1391865	3825	6.1	853
BSU13250	ykoG	+	3.1	1391895	1395303	3408	3.3	781	3.4	1391895	1392487	592	3.4	854
BSU13260	ykoH	+	3	1391895	1395303	3408	3.3	781	2.8	1392445	1394137	1692	2.7	855
BSU13270	ykoI	+	3.5	1391895	1395303	3408	3.3	781	3.4	1394095	1395303	1208	3.7	856
BSU13280	ykoJ	+	4.1	1391895	1395303	3408	3.3	781	4	1394095	1395303	1208	3.7	856
BSU13290	ykzD	+	1.3	-	-	-	-	-	1.1	-	-	-	-	-
BSU13299	ykzO	-	1.1	-	-	-	-	-	1.2	-	-	-	-	-
BSU13300	mgtE	+	4.5	1395613	1397348	1735	5	782	5.2	1395591	1397392	1801	5	857
BSU13310	tnrA	-	2.8	1397432	1398134	702	2.8	783	3.7	1397388	1398134	746	3.2	858
BSU13320	ykzB	+	1.5	-	-	-	-	-	1.3	-	-	-	-	-
BSU13330	ykoL	+	1.2	-	-	-	-	-	1.1	-	-	-	-	-
BSU13340	ykoM	+	4.7	1398428	1398976	548	4.5	784	4	1398428	1398910	482	3.7	859
BSU13350	ykoN	-	1.2	-	-	-	-	-	1.1	-	-	-	-	-
BSU13360	ykoP	+	1.2	-	-	-	-	-	0.98	-	-	-	-	-
BSU13370	ykoQ	-	1.7	-	-	-	-	-	1.2	-	-	-	-	-
BSU13380	ykoS	+	1.3	-	-	-	-	-	0.96	-	-	-	-	-
BSU13390	ykoT	+	1.3	-	-	-	-	-	1.2	-	-	-	-	-
BSU13400	ykoU	-	1.7	-	-	-	-	-	1.8	-	-	-	-	-
BSU13410	ykoV	-	2	-	-	-	-	-	2.6	1406320	1407528	1208	2.7	860
BSU13420	ykoW	-	3.4	1407486	1409772	2286	3.5	785	4.7	1407486	1409772	2286	4.9	861
BSU13430	ykoX	+	4.5	1410198	1410768	570	3.8	787	4.7	1409890	1410768	878	4.5	862
BSU13440	ykoY	+	3.1	1410770	1411670	900	3.1	788	3.4	1410770	1411670	900	3.4	863
BSU13450	sigI	+	4.3	1411782	1412990	1208	4.2	789	4.3	1411870	1414112	2242	4.4	864
BSU13460	rsgI	+	4.6	1412948	1414112	1164	4.6	790	5	1411870	1414112	2242	4.4	864
BSU13470	sspD	-	1.4	-	-	-	-	-	1.6	-	-	-	-	-
BSU13480	ykrK	-	4.5	1414108	1414898	790	4.5	792	4.2	1414108	1414898	790	4.2	866
BSU13490	htpX	+	5.5	1414972	1415938	966	5.3	793	4.6	1414972	1415938	966	4.4	867
BSU13500	ktrD	+	3.6	1416028	1416818	790	4	794	2.6	1416050	1416796	746	3.2	868
BSU13509	ykzP	+	1.4	-	-	-	-	-	1.2	-	-	-	-	-
BSU13510	ykzE	+	1.5	-	-	-	-	-	1.2	-	-	-	-	-
BSU13520	ykrP	-	1.1	-	-	-	-	-	1.2	-	-	-	-	-
BSU13530	kinE	+	2.5	1419174	1421328	2154	2.5	797	3.4	1419174	1422186	3012	3.4	871
BSU13540	ogt	+	3	1421286	1422120	834	3	798	3.5	1419174	1422186	3012	3.4	871
BSU13550	mtnA	-	5.6	1422138	1424468	2330	5.6	799	8.6	1422138	1424468	2330	8.5	873
BSU13560	mtnK	-	5.8	1422138	1424468	2330	5.6	799	8.7	1422138	1424468	2330	8.5	873
BSU_misc_RNA_20	BSU_misc_RNA_20	-	4.1	1424426	1425568	1142	3.5	800	7.5	1424470	1425568	1098	6.3	875
BSU13570	mtnU	-	3	1424426	1425568	1142	3.5	800	5.5	1424470	1425568	1098	6.3	875
BSU13580	mtnE	+	3.2	1425290	1429952	4662	3.4	801	5.6	1425268	1426718	1450	4.5	876
BSU_misc_RNA_21	BSU_misc_RNA_21	+	5.2	1425290	1429952	4662	3.4	801	8.2	1426676	1430172	3496	6.6	877
BSU13590	mtnW	+	3.1	1425290	1429952	4662	3.4	801	6.4	1426676	1430172	3496	6.6	877
BSU13600	mtnX	+	3.4	1425290	1429952	4662	3.4	801	7	1426676	1430172	3496	6.6	877
BSU13610	mtnB	+	3.6	1425290	1429952	4662	3.4	801	7.2	1426676	1430172	3496	6.6	877
BSU13620	mtnD	+	3.3	1425290	1429952	4662	3.4	801	7.2	1426676	1430172	3496	6.6	877
BSU13630	ykvA	-	3.2	1430168	1430562	394	3	802	3.8	1430146	1430562	416	3.6	878
BSU13640	spo0E	+	4.3	1430548	1431492	944	3.4	803	4.5	1430636	1430986	350	4.1	879
BSU13650	eag	+	2.4	1430548	1431492	944	3.4	803	2.5	1430944	1431712	768	2.4	880
BSU13660	kinD	-	4.6	1431466	1433026	1560	3.8	805	4.7	1431466	1433026	1560	4.2	881
BSU13670	mhqR	+	5.1	1433166	1433670	504	5	806	4.2	1433166	1433670	504	4.1	882
BSU13680	motB	-	5.9	1434018	1435270	1252	6	808	6.9	1433644	1435270	1626	7	883
BSU13690	motA	-	6.1	1434018	1435270	1252	6	808	7	1433644	1435270	1626	7	883
BSU13700	clpE	-	3.3	1436218	1437932	1714	3.3	810	1.7	-	-	-	-	-
BSU13710	ykvI	+	1.5	-	-	-	-	-	1.1	-	-	-	-	-
BSU_misc_RNA_22	BSU_misc_RNA_22	+	4.8	1439238	1442074	2836	4.6	811	3.9	1439238	1442074	2836	4.1	886
BSU13720	queC	+	4.3	1439238	1442074	2836	4.6	811	3.5	1439238	1442074	2836	4.1	886
BSU13730	queD	+	4.6	1439238	1442074	2836	4.6	811	3.5	1439238	1442074	2836	4.1	886
BSU13740	queE	+	4.7	1439238	1442074	2836	4.6	811	3.9	1439238	1442074	2836	4.1	886
BSU13750	queF	+	5.5	1439238	1442074	2836	4.6	811	4.6	1439238	1442074	2836	4.1	886
BSU13760	ykvN	-	2.4	1442224	1442728	504	2.5	812	3.5	1442092	1442728	636	3.4	887
BSU13770	ykvO	+	2	-	-	-	-	-	1.7	-	-	-	-	-
BSU13780	ykvP	+	1.5	-	-	-	-	-	1.2	-	-	-	-	-
BSU13789	ykzQ	+	2.4	1445310	1447046	1736	2.8	813	1.8	-	-	-	-	-
BSU13790	ykvQ	+	2.4	1445310	1447046	1736	2.8	813	1.8	-	-	-	-	-
BSU13799	ykzR	+	2.9	1445310	1447046	1736	2.8	813	1.8	-	-	-	-	-
BSU13800	ykvR	+	1.7	-	-	-	-	-	2.1	-	-	-	-	-
BSU13810	ykvS	-	4.7	1447592	1447876	284	4.6	814	5.5	1447570	1447876	306	5.4	889
BSU13819	ykzS	+	2.4	1447972	1449004	1032	2.3	815	2.3	-	-	-	-	-
BSU13820	ykvT	+	2	1447972	1449004	1032	2.3	815	1.6	-	-	-	-	-
BSU13830	ykvU	+	1.3	-	-	-	-	-	0.84	-	-	-	-	-
BSU13840	stoA	+	1.9	-	-	-	-	-	1.4	-	-	-	-	-
BSU13850	zosA	+	2.5	1451272	1453162	1890	3	816	1.7	-	-	-	-	-
BSU13860	ykvY	+	5.2	1453670	1454592	922	5.3	818	4.6	1453648	1454812	1164	4.6	891
BSU13870	ykvZ	+	4.3	1454550	1456880	2330	4.6	819	2.4	1455342	1456132	790	2.3	893
BSU13880	glcT	+	5.2	1454550	1456880	2330	4.6	819	4.4	1456090	1456902	812	4.5	894
BSU13890	ptsG	+	7.7	1456838	1460751	3913	8.3	820	7.5	1456860	1461389	4529	7.5	895
BSU13900	ptsH	+	8.7	1456838	1460751	3913	8.3	820	8.4	1456860	1461389	4529	7.5	895
BSU13910	ptsI	+	8.2	1456838	1460751	3913	8.3	820	7.6	1456860	1461389	4529	7.5	895
BSU13920	splA	+	3.9	1461391	1462775	1384	3.6	823	3.1	1461347	1462797	1450	3.1	896
BSU13930	splB	+	3.7	1461391	1462775	1384	3.6	823	2.9	1461347	1462797	1450	3.1	896
BSU13940	ykwB	-	1.7	-	-	-	-	-	4.7	1462815	1463518	703	4.7	898
BSU13950	mcpC	+	4.7	1463614	1465595	1981	4.3	824	7	1463614	1465617	2003	6.9	899
BSU13960	ykwC	+	6.8	1465664	1466630	966	6.1	825	7	1465664	1466630	966	6.3	900
BSU13970	ykwD	-	3.1	1466604	1467438	834	2.6	826	3.6	1466604	1467350	746	3.7	901
BSU13980	pbpH	+	5.6	1467710	1469710	2000	5.4	827	4.8	1467710	1469908	2198	4.6	903
BSU13990	kinA	+	3.6	1469668	1471866	2198	3.5	828	3.8	1469976	1471866	1890	3.8	904
BSU14000	patA	-	4.9	1471840	1473425	1585	4.7	830	5.9	1471840	1473425	1585	5.1	905
BSU14009	ykzT	-	4.5	1471840	1473425	1585	4.7	830	5	1471840	1473425	1585	5.1	905
BSU14010	cheV	+	5.1	1473565	1474553	988	4.7	831	6.8	1473565	1474531	966	6.8	906
BSU14020	ykyB	-	4.4	1474527	1475053	526	4.6	832	6.2	1474527	1475053	526	6.1	908
BSU14030	ykuC	-	4.2	1475099	1476461	1362	4.1	833	3.8	1475121	1476461	1340	3.9	909
BSU14040	ykuD	-	2.8	1476419	1477954	1535	2.8	834	1.8	-	-	-	-	-
BSU14050	ykuE	-	2.6	1476419	1477954	1535	2.8	834	1.9	-	-	-	-	-
BSU14060	fadH	+	2.7	1478050	1481500	3450	4.8	835	3	1478226	1479126	900	2.7	911
BSU14071	fadG	+	5.6	1478050	1481500	3450	4.8	835	3.9	1479084	1481083	1999	4.1	912
BSU14072	ykzU	+	4.1	1478050	1481500	3450	4.8	835	2.8	1481041	1481478	437	3	913
BSU14080	ykuH	+	4.5	1481524	1483502	1978	4.3	836	4.8	1481524	1483502	1978	4.8	914
BSU14090	ykuI	+	4.3	1481524	1483502	1978	4.3	836	4.8	1481524	1483502	1978	4.8	914
BSU14100	ykuJ	+	7.5	1483636	1486934	3298	5.3	838	6.3	1484076	1486956	2880	6.1	917
BSU14110	ykuK	+	6.4	1483636	1486934	3298	5.3	838	6.1	1484076	1486956	2880	6.1	917
BSU14120	ykzF	+	7.5	1483636	1486934	3298	5.3	838	7.7	1484076	1486956	2880	6.1	917
BSU14130	ykuL	+	4.8	1483636	1486934	3298	5.3	838	4.2	1484076	1486956	2880	6.1	917
BSU14140	ccpC	+	4.8	1483636	1486934	3298	5.3	838	4.7	1484076	1486956	2880	6.1	917
BSU14150	ykuN	+	7.8	1487002	1488870	1868	8	839	5.7	1487002	1488166	1164	5.3	918
BSU14160	ykuO	+	7.1	1487002	1488870	1868	8	839	5.4	1487002	1488166	1164	5.3	918
BSU14170	ykuP	+	7.3	1487002	1488870	1868	8	839	5.6	1488190	1491113	2923	5	919
BSU14180	dapH	+	7	1488828	1491135	2307	5.6	840	6.6	1488190	1491113	2923	5	919
BSU14190	dapL	+	5.5	1488828	1491135	2307	5.6	840	5.2	1488190	1491113	2923	5	919
BSU14200	ykuS	+	6.1	1488828	1491135	2307	5.6	840	5.8	1488190	1491113	2923	5	919
BSU14210	ykuT	-	3.3	1491197	1492075	878	3.7	842	3.4	1491197	1492097	900	3.2	921
BSU14220	ykuU	+	3.8	1492193	1493380	1187	3.5	844	4.5	1491599	1493380	1781	3.8	922
BSU14230	ykuV	+	3.1	1492193	1493380	1187	3.5	844	3.8	1491599	1493380	1781	3.8	922
BSU14240	rok	+	6.3	1493755	1494369	614	6.3	845	5.8	1493755	1494391	636	4.9	923
BSU14250	yknT	-	1.8	-	-	-	-	-	2.3	1494365	1495331	966	2.3	924
BSU14260	mobA	+	5.1	1495493	1499583	4090	5.1	848	4.3	1495471	1498835	3364	4.3	925
BSU14270	moeB	+	5	1495493	1499583	4090	5.1	848	4.4	1495471	1498835	3364	4.3	925
BSU14280	moeA	+	5.1	1495493	1499583	4090	5.1	848	4.5	1495471	1498835	3364	4.3	925
BSU14290	mobB	+	5.2	1495493	1499583	4090	5.1	848	4.8	1495471	1498835	3364	4.3	925
BSU14300	moaE	+	5.5	1495493	1499583	4090	5.1	848	5.4	1498793	1499583	790	5.3	926
BSU14310	moaD	+	4.4	1495493	1499583	4090	5.1	848	4.2	1498793	1499583	790	5.3	926
BSU14320	yknU	+	1.4	-	-	-	-	-	1.7	-	-	-	-	-
BSU14330	yknV	+	1.5	-	-	-	-	-	1.7	-	-	-	-	-
BSU14340	yknW	+	6.5	1503545	1505061	1516	6.2	850	6.5	1503567	1505391	1824	5.8	928
BSU14350	yknX	+	7.1	1503545	1505061	1516	6.2	850	6.6	1503567	1505391	1824	5.8	928
BSU14360	yknY	+	6.2	1505019	1507327	2308	4.8	851	5.9	1505349	1507327	1978	4.5	929
BSU14370	yknZ	+	5.8	1505019	1507327	2308	4.8	851	5.4	1505349	1507327	1978	4.5	929
BSU14380	fruR	+	3.5	1507461	1511199	3738	3.2	852	2.9	1507461	1511199	3738	2.9	930
BSU14390	fruK	+	3.6	1507461	1511199	3738	3.2	852	2.8	1507461	1511199	3738	2.9	930
BSU14400	fruA	+	3.6	1507461	1511199	3738	3.2	852	3.1	1507461	1511199	3738	2.9	930
BSU14410	sipT	+	4	1511267	1511925	658	4.4	853	4.5	1511267	1511903	636	5.1	931
BSU14420	ykoA	-	3.8	1511899	1512249	350	3.9	854	4.5	1511899	1512337	438	4.7	932
BSU14430	ykpA	+	6.5	1512345	1514037	1692	6.4	856	6.3	1512345	1514015	1670	6.4	933
BSU14440	panE	+	4.7	1513995	1515005	1010	4	857	4.5	1513973	1515005	1032	4.4	934
BSU14450	ampS	-	5.5	1514957	1516253	1296	5.4	858	5.3	1514957	1516253	1296	5	935
BSU14460	ykpC	-	1.7	1516387	1517617	1230	3.2	859	1.7	1516343	1517683	1340	2.5	936
BSU14470	mreBH	-	3.2	1516387	1517617	1230	3.2	859	2.6	1516343	1517683	1340	2.5	936
BSU14480	abh	+	7.2	1517801	1518107	306	7.3	860	4.7	1517823	1518173	350	4.5	937
BSU14490	kinC	+	5.7	1518197	1521231	3034	5.3	862	5.1	1518285	1521231	2946	5.2	938
BSU14500	ykqA	+	5.5	1518197	1521231	3034	5.3	862	5	1518285	1521231	2946	5.2	938
BSU14510	ktrC	+	5.5	1518197	1521231	3034	5.3	862	5.6	1518285	1521231	2946	5.2	938
BSU14520	adeC	+	4.7	1521321	1523123	1802	4.7	864	4.8	1521321	1523123	1802	4.6	939
BSU14530	rnjA	-	6.8	1523647	1525053	1406	6.3	866	7	1523097	1525053	1956	7	940
BSU14540	ykzG	-	7.8	1523647	1525053	1406	6.3	866	7.6	1523097	1525053	1956	7	940
BSU14550	ykrA	+	5.1	1525369	1526181	812	5	869	4.5	1525347	1526181	834	4.4	942
BSU14560	defB	-	3.9	1526155	1526769	614	4.1	870	4.7	1526155	1526769	614	4.4	943
BSU14569	ykzV	-	1.5	-	-	-	-	-	1.7	-	-	-	-	-
BSU14570	ykyA	+	4.9	1527217	1527897	680	4.7	871	4.7	1527217	1527897	680	4.6	944
BSU14580	pdhA	+	8.6	1527855	1533331	5476	6.2	872	7.5	1528119	1530559	2440	7.4	946
BSU14590	pdhB	+	8.2	1527855	1533331	5476	6.2	872	7.1	1528119	1530559	2440	7.4	946
BSU14600	pdhC	+	8.7	1527855	1533331	5476	6.2	872	8	1530517	1533309	2792	7.2	947
BSU14610	pdhD	+	8.4	1527855	1533331	5476	6.2	872	7.7	1530517	1533309	2792	7.2	947
BSU14620	slp	-	2	-	-	-	-	-	3.1	1533305	1533721	416	3.4	949
BSU14629	ykzW	+	1.8	-	-	-	-	-	1.9	-	-	-	-	-
BSU14630	speA	-	4.3	1534251	1535833	1582	3.8	873	3.6	1534251	1535833	1582	3.8	950
BSU14640	yktA	+	4.1	1535885	1536235	350	3.8	874	4.9	1535907	1536235	328	4.6	951
BSU14650	yktB	-	4.5	1536209	1536911	702	4	875	4.9	1536209	1536911	702	4.7	952
BSU14660	ykzI	+	5.2	1536985	1538699	1714	4.8	876	4.3	1536941	1537335	394	3.5	953
BSU14670	suhB	+	5	1536985	1538699	1714	4.8	876	4.8	1537403	1538699	1296	4.9	954
BSU14680	ykzC	+	4.4	1536985	1538699	1714	4.8	876	4.3	1537403	1538699	1296	4.9	954
BSU14690	yktD	-	2.5	1538915	1539705	790	2.6	878	2.4	1538893	1539727	834	2.7	955
BSU14700	nprE	-	2.9	1540125	1541619	1494	2.9	879	3.1	1540125	1541619	1494	3.1	956
BSU14710	ylaA	+	2.6	1541737	1544837	3100	2.8	880	1.4	-	-	-	-	-
BSU14720	ylaB	+	3.1	1541737	1544837	3100	2.8	880	1.8	-	-	-	-	-
BSU14730	ylaC	+	3.2	1541737	1544837	3100	2.8	880	2.2	-	-	-	-	-
BSU14740	ylaD	+	2.6	1541737	1544837	3100	2.8	880	1.8	-	-	-	-	-
BSU14750	ylaE	-	2	1544899	1545821	922	2.3	881	3.1	1544921	1545821	900	3.4	958
BSU14760	ylaF	-	3.8	1545779	1546041	262	4	882	5	1545779	1546019	240	4.8	959
BSU14770	bipA	+	7	1546093	1548357	2264	6.4	883	6.3	1546093	1548357	2264	5.5	961
BSU14780	ylaH	+	6.5	1546093	1548357	2264	6.4	883	5.9	1546093	1548357	2264	5.5	961
BSU14790	ylaI	-	4.7	1548331	1548615	284	4.6	884	5.5	1548331	1548615	284	5.2	962
BSU14800	ylaJ	-	1.7	-	-	-	-	-	1.9	-	-	-	-	-
BSU14810	ylaK	+	1.7	-	-	-	-	-	1.6	-	-	-	-	-
BSU14820	ylaL	-	5.2	1550641	1551299	658	5.1	886	5.4	1550355	1551299	944	4.4	963
BSU14830	glsB	+	2.6	1551285	1552427	1142	2.7	887	2.6	1551307	1552405	1098	2.7	964
BSU14840	ylaN	+	5.9	1552385	1554121	1736	5.4	888	7	1552363	1554077	1714	5.2	965
BSU14850	ftsW	+	5.8	1552385	1554121	1736	5.4	888	5.5	1552363	1554077	1714	5.2	965
BSU14860	pycA	+	6.6	1554079	1557663	3584	6.2	889	7.2	1554035	1557663	3628	7.1	966
BSU14870	ctaA	-	4.4	1558033	1558999	966	3.9	890	3.8	1558033	1559197	1164	3.3	969
BSU14880	ctaB	+	5.8	1559117	1560303	1186	4.6	891	5.9	1558985	1560303	1318	4.9	970
BSU14890	ctaC	+	4.1	1560261	1561579	1318	3.6	892	5.2	1560327	1561601	1274	5	971
BSU14900	ctaD	+	3	1561537	1564527	2990	3	893	4.2	1561559	1565341	3782	3.6	972
BSU14910	ctaE	+	2.9	1561537	1564527	2990	3	893	4	1561559	1565341	3782	3.6	972
BSU14920	ctaF	+	2.9	1561537	1564527	2990	3	893	4	1561559	1565341	3782	3.6	972
BSU14930	ctaG	+	2.2	-	-	-	-	-	3.6	1561559	1565341	3782	3.6	972
BSU14940	ylbA	-	4.7	1565337	1565731	394	4.2	894	5.8	1565315	1565731	416	5.6	973
BSU14950	ylbB	+	4.1	1565915	1567454	1539	4.2	895	4.4	1565915	1567454	1539	4.7	975
BSU14960	ylbC	+	4.4	1565915	1567454	1539	4.2	895	4.7	1565915	1567454	1539	4.7	975
BSU14970	ylbD	+	1.8	-	-	-	-	-	1.5	-	-	-	-	-
BSU14980	ylbE	+	1.2	-	-	-	-	-	1.1	-	-	-	-	-
BSU14990	ylbF	+	5.9	1568402	1570425	2023	5.6	896	5.8	1568402	1569236	834	5.5	976
BSU15000	ylbG	+	6.1	1568402	1570425	2023	5.6	896	5.6	1568402	1569236	834	5.5	976
BSU_misc_RNA_23	BSU_misc_RNA_23	+	3.7	1568402	1570425	2023	5.6	896	3.5	1569194	1569478	284	3.6	977
BSU15010	ylbH	+	6.1	1568402	1570425	2023	5.6	896	5.3	1569678	1570579	901	5.1	979
BSU15020	coaD	+	5.6	1568402	1570425	2023	5.6	896	4.9	1569678	1570579	901	5.1	979
BSU15030	ylbJ	-	1.4	-	-	-	-	-	1.6	-	-	-	-	-
BSU15040	ylbK	+	4.5	1571857	1573725	1868	3.9	898	3.8	1571857	1572735	878	3.8	981
BSU15050	ylbL	+	4.6	1571857	1573725	1868	3.9	898	4.3	1572693	1573725	1032	4.5	982
BSU15060	ylbM	-	3	1573788	1575128	1340	2.9	899	3.4	1573788	1575172	1384	3.3	983
BSU15069	ylzH	-	2.7	-	-	-	-	-	3.6	1573788	1575172	1384	3.3	983
BSU15070	ylbN	+	8.4	1575114	1576014	900	7.4	900	8.1	1575114	1576014	900	7.1	984
BSU15080	rpmF	+	8.2	1575114	1576014	900	7.4	900	8.3	1575114	1576014	900	7.1	984
BSU15090	ylbO	+	2.7	1575972	1576762	790	2.6	901	2.3	-	-	-	-	-
BSU15100	ylbP	-	3.3	1576736	1577262	526	3.8	902	5	1576736	1577284	548	4.7	985
BSU15110	ylbQ	+	4.3	1577380	1579952	2572	4.3	903	4.5	1577380	1579864	2484	4.5	986
BSU15120	yllA	+	4.8	1577380	1579952	2572	4.3	903	4.4	1577380	1579864	2484	4.5	986
BSU15130	mraZ	+	7.6	1580064	1584132	4068	6.3	905	7.2	1580064	1584132	4068	6.1	988
BSU15140	mraW	+	7.1	1580064	1584132	4068	6.3	905	6.8	1580064	1584132	4068	6.1	988
BSU15150	ftsL	+	6.6	1580064	1584132	4068	6.3	905	6.9	1580064	1584132	4068	6.1	988
BSU15160	pbpB	+	6.3	1580064	1584132	4068	6.3	905	5.6	1580064	1584132	4068	6.1	988
BSU15170	spoVD	+	1.9	-	-	-	-	-	1.3	-	-	-	-	-
BSU15180	murE	+	6.7	1586249	1590492	4243	6.7	908	5.9	1586249	1591460	5211	5.1	991
BSU15190	mraY	+	6.3	1586249	1590492	4243	6.7	908	5.9	1586249	1591460	5211	5.1	991
BSU15200	murD	+	6.4	1586249	1590492	4243	6.7	908	5.6	1586249	1591460	5211	5.1	991
BSU15210	spoVE	+	5.5	1590450	1592917	2467	6.4	909	5.1	1586249	1591460	5211	5.1	991
BSU15220	murG	+	6.5	1590450	1592917	2467	6.4	909	5.2	1591528	1593643	2115	4.9	992
BSU15230	murB	+	5.9	1592875	1596480	3605	5.4	910	4.8	1591528	1593643	2115	4.9	992
BSU15240	divIB	+	6.2	1592875	1596480	3605	5.4	910	5.3	1593644	1596436	2792	4.9	993
BSU15250	ylxW	+	5.9	1592875	1596480	3605	5.4	910	5.2	1593644	1596436	2792	4.9	993
BSU15260	ylxX	+	6.2	1592875	1596480	3605	5.4	910	5.8	1593644	1596436	2792	4.9	993
BSU15270	sbp	+	6.2	1592875	1596480	3605	5.4	910	5.7	1593644	1596436	2792	4.9	993
BSU15280	ftsA	+	7.3	1596438	1599010	2572	6.7	911	7.2	1596394	1599010	2616	7	994
BSU15290	ftsZ	+	6.6	1596438	1599010	2572	6.7	911	7.1	1596394	1599010	2616	7	994
BSU15300	bpr	+	1.9	-	-	-	-	-	1.7	-	-	-	-	-
BSU15310	spoIIGA	+	1.6	-	-	-	-	-	1.1	-	-	-	-	-
BSU15320	sigE	+	1.6	-	-	-	-	-	1.3	-	-	-	-	-
BSU15330	sigG	+	1.5	-	-	-	-	-	1.3	-	-	-	-	-
BSU15340	ylmA	+	2	-	-	-	-	-	5.3	1606669	1607525	856	4.6	996
BSU_misc_RNA_24	BSU_misc_RNA_24	+	3.1	1607307	1607503	196	3.2	912	4.9	1606669	1607525	856	4.6	996
BSU15350	thiQ	+	1.7	-	-	-	-	-	5	1607527	1611633	4106	5.1	997
BSU15360	ylmC	+	2	-	-	-	-	-	5.3	1607527	1611633	4106	5.1	997
BSU15370	ylmD	+	6.5	1609111	1613107	3996	5.5	913	6.8	1607527	1611633	4106	5.1	997
BSU15380	ylmE	+	6.3	1609111	1613107	3996	5.5	913	6.6	1607527	1611633	4106	5.1	997
BSU15390	sepF	+	6.5	1609111	1613107	3996	5.5	913	6.8	1607527	1611633	4106	5.1	997
BSU15400	ylmG	+	5.8	1609111	1613107	3996	5.5	913	6.7	1607527	1611633	4106	5.1	997
BSU15410	ylmH	+	5.4	1609111	1613107	3996	5.5	913	5.6	1611635	1616165	4530	6	998
BSU15420	divIVA	+	6.1	1609111	1613107	3996	5.5	913	6.7	1611635	1616165	4530	6	998
BSU_misc_RNA_25	BSU_misc_RNA_25	+	7.1	1613065	1616165	3100	6.4	914	7.3	1611635	1616165	4530	6	998
BSU15430	ileS	+	6.5	1613065	1616165	3100	6.4	914	6.4	1611635	1616165	4530	6	998
BSU15440	ylyA	+	1.7	-	-	-	-	-	1.1	-	-	-	-	-
BSU15450	lspA	+	5.6	1616715	1618319	1604	6.4	915	5.5	1616715	1618319	1604	5.5	999
BSU15460	rluD	+	5.9	1616715	1618319	1604	6.4	915	5.6	1616715	1618319	1604	5.5	999
BSU_misc_RNA_26	BSU_misc_RNA_26	+	6	1616715	1618319	1604	6.4	915	6.6	1616715	1618319	1604	5.5	999
BSU15470	pyrR	+	6.8	1618277	1618891	614	7	916	7.2	1618277	1618891	614	7.2	1001
BSU_misc_RNA_27	BSU_misc_RNA_27	+	6.2	1618849	1620964	2115	5.8	917	5.9	1618849	1621228	2379	5.6	1002
BSU15480	pyrP	+	5.5	1618849	1620964	2115	5.8	917	5.8	1618849	1621228	2379	5.6	1002
BSU_misc_RNA_28	BSU_misc_RNA_28	+	5.3	1618849	1620964	2115	5.8	917	5	1618849	1621228	2379	5.6	1002
BSU15490	pyrB	+	6.2	1618849	1620964	2115	5.8	917	5.9	1618849	1621228	2379	5.6	1002
BSU15500	pyrC	+	6.7	1620922	1629984	9062	6.5	918	6.4	1621186	1630006	8820	6	1003
BSU15510	pyrAA	+	6.8	1620922	1629984	9062	6.5	918	6.6	1621186	1630006	8820	6	1003
BSU15520	pyrAB	+	6.8	1620922	1629984	9062	6.5	918	6.4	1621186	1630006	8820	6	1003
BSU15530	pyrK	+	7	1620922	1629984	9062	6.5	918	6.4	1621186	1630006	8820	6	1003
BSU15540	pyrD	+	6.7	1620922	1629984	9062	6.5	918	6.5	1621186	1630006	8820	6	1003
BSU15550	pyrF	+	7.1	1620922	1629984	9062	6.5	918	6.7	1621186	1630006	8820	6	1003
BSU15560	pyrE	+	6.2	1620922	1629984	9062	6.5	918	6.2	1621186	1630006	8820	6	1003
BSU_misc_RNA_29	BSU_misc_RNA_29	+	5.1	1630074	1636122	6048	4.8	920	8.2	1630096	1632844	2748	7.7	1005
BSU15570	cysH	+	4.6	1630074	1636122	6048	4.8	920	7.7	1630096	1632844	2748	7.7	1005
BSU15580	cysP	+	4	1630074	1636122	6048	4.8	920	7.2	1630096	1632844	2748	7.7	1005
BSU15590	sat	+	4.5	1630074	1636122	6048	4.8	920	7.9	1630096	1632844	2748	7.7	1005
BSU15600	cysC	+	4.2	1630074	1636122	6048	4.8	920	7.5	1632802	1636122	3320	7.9	1006
BSU15610	sumT	+	3.8	1630074	1636122	6048	4.8	920	7.7	1632802	1636122	3320	7.9	1006
BSU15620	sirB	+	4.7	1630074	1636122	6048	4.8	920	7.7	1632802	1636122	3320	7.9	1006
BSU15630	sirC	+	4.9	1630074	1636122	6048	4.8	920	7.6	1632802	1636122	3320	7.9	1006
BSU15640	yloA	-	4.6	1636096	1637876	1780	4	921	4.3	1636096	1637876	1780	4.3	1007
BSU15650	yloB	+	1.8	-	-	-	-	-	1.7	-	-	-	-	-
BSU15660	yloC	+	6.9	1640656	1642832	2176	7.1	922	6.6	1640656	1642810	2154	6.6	1009
BSU15670	ylzA	+	7.3	1640656	1642832	2176	7.1	922	7.1	1640656	1642810	2154	6.6	1009
BSU15680	gmk	+	7.2	1640656	1642832	2176	7.1	922	7	1640656	1642810	2154	6.6	1009
BSU15690	rpoZ	+	7	1640656	1642832	2176	7.1	922	7.1	1640656	1642810	2154	6.6	1009
BSU15700	coaBC	+	4.8	1642790	1645604	2814	4.8	923	3.9	1642768	1645604	2836	4	1010
BSU15710	priA	+	4.7	1642790	1645604	2814	4.8	923	4.1	1642768	1645604	2836	4	1010
BSU15720	defA	+	5.7	1646310	1653128	6818	5.8	925	5.2	1646640	1650488	3848	5.3	1012
BSU15730	fmt	+	6	1646310	1653128	6818	5.8	925	5.6	1646640	1650488	3848	5.3	1012
BSU15740	rsmB	+	5.8	1646310	1653128	6818	5.8	925	5.3	1646640	1650488	3848	5.3	1012
BSU15750	yloN	+	6.3	1646310	1653128	6818	5.8	925	5.8	1646640	1650488	3848	5.3	1012
BSU15760	prpC	+	6.2	1646310	1653128	6818	5.8	925	5.5	1650556	1655592	5036	4.6	1013
BSU15770	prkC	+	6.6	1646310	1653128	6818	5.8	925	5.8	1650556	1655592	5036	4.6	1013
BSU15780	cpgA	+	6	1653086	1655592	2506	4.6	926	5.4	1650556	1655592	5036	4.6	1013
BSU15790	rpe	+	5.2	1653086	1655592	2506	4.6	926	4.4	1650556	1655592	5036	4.6	1013
BSU15800	thiN	+	4.4	1653086	1655592	2506	4.6	926	3.7	1650556	1655592	5036	4.6	1013
BSU15810	spoVM	+	3.2	1653086	1655592	2506	4.6	926	3.8	1650556	1655592	5036	4.6	1013
BSU15820	rpmB	-	6.4	1655588	1655850	262	7	928	6.5	1655566	1656026	460	4.7	1014
BSU15830	yloU	+	7.3	1655968	1658122	2154	6.1	930	6.8	1655968	1658122	2154	5.7	1015
BSU15840	yloV	+	6.4	1655968	1658122	2154	6.1	930	6	1655968	1658122	2154	5.7	1015
BSU15850	sdaAB	+	5.3	1658168	1661972	3804	5.1	931	4.2	1658168	1661972	3804	4.3	1016
BSU15860	sdaAA	+	5.1	1658168	1661972	3804	5.1	931	4.5	1658168	1661972	3804	4.3	1016
BSU15870	recG	+	4.8	1658168	1661972	3804	5.1	931	4	1658168	1661972	3804	4.3	1016
BSU15880	fapR	+	7.6	1661930	1668594	6664	6.8	932	7.7	1661930	1668154	6224	6.1	1018
BSU15890	plsX	+	7.1	1661930	1668594	6664	6.8	932	7.2	1661930	1668154	6224	6.1	1018
BSU15900	fabD	+	7.4	1661930	1668594	6664	6.8	932	7.2	1661930	1668154	6224	6.1	1018
BSU15910	fabG	+	7.1	1661930	1668594	6664	6.8	932	7.3	1661930	1668154	6224	6.1	1018
BSU15920	acpA	+	8.3	1661930	1668594	6664	6.8	932	8	1661930	1668154	6224	6.1	1018
BSU15930	rnc	+	6	1661930	1668594	6664	6.8	932	6.7	1661930	1668154	6224	6.1	1018
BSU15940	smc	+	5.6	1661930	1668594	6664	6.8	932	4.8	-	-	-	-	-
BSU15950	ftsY	+	6.5	1668552	1671058	2506	6	933	5.1	1669652	1671168	1516	4.3	1020
BSU15960	ylqB	-	4	1671142	1671668	526	3.3	935	7.9	1671142	1671668	526	7.7	1022
BSU15970	ylxM	+	8.4	1671786	1675986	4200	6.1	936	7.6	1671786	1675986	4200	5.3	1025
BSU15980	ffh	+	7.8	1671786	1675986	4200	6.1	936	7.1	1671786	1675986	4200	5.3	1025
BSU15990	rpsP	+	8	1671786	1675986	4200	6.1	936	7.1	1671786	1675986	4200	5.3	1025
BSU16000	ylqC	+	7.1	1671786	1675986	4200	6.1	936	6	1671786	1675986	4200	5.3	1025
BSU16010	ylqD	+	6.8	1671786	1675986	4200	6.1	936	5.7	1671786	1675986	4200	5.3	1025
BSU16020	rimM	+	6.8	1671786	1675986	4200	6.1	936	5.9	1671786	1675986	4200	5.3	1025
BSU16030	trmD	+	5.8	1671786	1675986	4200	6.1	936	5.2	1671786	1675986	4200	5.3	1025
BSU_misc_RNA_30	BSU_misc_RNA_30	+	8.3	1675944	1676426	482	8.7	938	8.7	1675944	1676426	482	8.5	1026
BSU16040	rplS	+	8.9	1675944	1676426	482	8.7	938	8.9	1675944	1676426	482	8.5	1026
BSU16050	rbgA	+	5.1	1676428	1680430	4002	4.9	940	4.5	1676472	1677460	988	4.4	1027
BSU16060	rnhB	+	5.5	1676428	1680430	4002	4.9	940	6.4	1677418	1682542	5124	5.8	1028
BSU16070	ylqG	+	4.8	1676428	1680430	4002	4.9	940	5.7	1677418	1682542	5124	5.8	1028
BSU16080	ylqH	+	4.6	1676428	1680430	4002	4.9	940	5.2	1677418	1682542	5124	5.8	1028
BSU16090	sucC	+	8.5	1680388	1683576	3188	6.1	941	8.4	1677418	1682542	5124	5.8	1028
BSU16100	sucD	+	7.6	1680388	1683576	3188	6.1	941	8.1	1677418	1682542	5124	5.8	1028
BSU16110	dprA	+	4.2	1680388	1683576	3188	6.1	941	5.2	1682500	1683576	1076	5	1030
BSU16120	topA	+	6.5	1683534	1685754	2220	6.6	942	6.1	1683534	1690836	7302	5.6	1031
BSU16130	trmFO	+	5.9	1685712	1687316	1604	5.9	943	5.2	1683534	1690836	7302	5.6	1031
BSU16140	codV	+	6.8	1687274	1690836	3562	6.5	944	5.8	1683534	1690836	7302	5.6	1031
BSU16150	clpQ	+	7	1687274	1690836	3562	6.5	944	6	1683534	1690836	7302	5.6	1031
BSU16160	clpY	+	7.3	1687274	1690836	3562	6.5	944	6.4	1683534	1690836	7302	5.6	1031
BSU16170	codY	+	6.2	1687274	1690836	3562	6.5	944	5.6	1683534	1690836	7302	5.6	1031
BSU16180	flgB	+	6.5	1691036	1698342	7306	5.9	946	7.1	1691058	1698342	7284	6.3	1033
BSU16190	flgC	+	6.3	1691036	1698342	7306	5.9	946	7.1	1691058	1698342	7284	6.3	1033
BSU16200	fliE	+	6.5	1691036	1698342	7306	5.9	946	7	1691058	1698342	7284	6.3	1033
BSU16210	fliF	+	6.3	1691036	1698342	7306	5.9	946	7.1	1691058	1698342	7284	6.3	1033
BSU16220	fliG	+	6.6	1691036	1698342	7306	5.9	946	7.3	1691058	1698342	7284	6.3	1033
BSU16230	fliH	+	6.6	1691036	1698342	7306	5.9	946	7.2	1691058	1698342	7284	6.3	1033
BSU16240	fliI	+	6.7	1691036	1698342	7306	5.9	946	7.1	1691058	1698342	7284	6.3	1033
BSU16250	fliJ	+	7.3	1691036	1698342	7306	5.9	946	7.6	1691058	1698342	7284	6.3	1033
BSU16260	ylxF	+	6.8	1691036	1698342	7306	5.9	946	7.2	1691058	1698342	7284	6.3	1033
BSU16270	fliK	+	6.6	1698329	1699684	1355	5.9	947	6.7	1698329	1699684	1355	6.5	1034
BSU16280	flgD	+	7.4	1699642	1717859	18217	6.4	948	7.5	1699642	1717881	18239	6.8	1035
BSU16290	flgE	+	7.1	1699642	1717859	18217	6.4	948	7.5	1699642	1717881	18239	6.8	1035
BSU16299	ylzI	+	7	1699642	1717859	18217	6.4	948	7.6	1699642	1717881	18239	6.8	1035
BSU16300	fliL	+	6.9	1699642	1717859	18217	6.4	948	7.2	1699642	1717881	18239	6.8	1035
BSU16310	fliM	+	6.8	1699642	1717859	18217	6.4	948	7.1	1699642	1717881	18239	6.8	1035
BSU16320	fliY	+	7.1	1699642	1717859	18217	6.4	948	7.3	1699642	1717881	18239	6.8	1035
BSU16330	cheY	+	6.7	1699642	1717859	18217	6.4	948	7.5	1699642	1717881	18239	6.8	1035
BSU16340	fliZ	+	6.8	1699642	1717859	18217	6.4	948	7.4	1699642	1717881	18239	6.8	1035
BSU16350	fliP	+	6.3	1699642	1717859	18217	6.4	948	7	1699642	1717881	18239	6.8	1035
BSU16360	fliQ	+	5.9	1699642	1717859	18217	6.4	948	6.6	1699642	1717881	18239	6.8	1035
BSU16370	fliR	+	5.8	1699642	1717859	18217	6.4	948	6.4	1699642	1717881	18239	6.8	1035
BSU16380	flhB	+	5.9	1699642	1717859	18217	6.4	948	6.5	1699642	1717881	18239	6.8	1035
BSU16390	flhA	+	5.8	1699642	1717859	18217	6.4	948	6.5	1699642	1717881	18239	6.8	1035
BSU16400	flhF	+	6.2	1699642	1717859	18217	6.4	948	6.7	1699642	1717881	18239	6.8	1035
BSU16410	ylxH	+	5.9	1699642	1717859	18217	6.4	948	6.3	1699642	1717881	18239	6.8	1035
BSU16420	cheB	+	6.2	1699642	1717859	18217	6.4	948	6.6	1699642	1717881	18239	6.8	1035
BSU16430	cheA	+	6.3	1699642	1717859	18217	6.4	948	6.8	1699642	1717881	18239	6.8	1035
BSU16440	cheW	+	6.5	1699642	1717859	18217	6.4	948	7	1699642	1717881	18239	6.8	1035
BSU16450	cheC	+	6.1	1699642	1717859	18217	6.4	948	6.6	1699642	1717881	18239	6.8	1035
BSU16460	cheD	+	6.2	1699642	1717859	18217	6.4	948	6.8	1699642	1717881	18239	6.8	1035
BSU16470	sigD	+	6.2	1699642	1717859	18217	6.4	948	7	1699642	1717881	18239	6.8	1035
BSU16480	ylxL	+	6.4	1699642	1717859	18217	6.4	948	6.9	1699642	1717881	18239	6.8	1035
BSU16490	rpsB	+	8.6	1717817	1721137	3320	7.6	949	8.3	1717839	1721115	3276	7.2	1036
BSU16500	tsf	+	8.2	1717817	1721137	3320	7.6	949	7.9	1717839	1721115	3276	7.2	1036
BSU16510	pyrH	+	8	1717817	1721137	3320	7.6	949	7.3	1717839	1721115	3276	7.2	1036
BSU16520	frr	+	7.9	1717817	1721137	3320	7.6	949	7	1717839	1721115	3276	7.2	1036
BSU16530	uppS	+	6.6	1721095	1723469	2374	6.7	950	6.2	1721073	1724328	3255	5.9	1037
BSU16540	cdsA	+	6.4	1721095	1723469	2374	6.7	950	5.7	1721073	1724328	3255	5.9	1037
BSU16550	dxr	+	6.8	1721095	1723469	2374	6.7	950	5.8	1721073	1724328	3255	5.9	1037
BSU16560	rseP	+	7.3	1723427	1726242	2815	7.3	951	6.6	1724286	1725252	966	6.8	1038
BSU16570	proS	+	6.6	1723427	1726242	2815	7.3	951	5.9	1725210	1727078	1868	5.8	1039
BSU16580	polC	+	5.2	1726200	1730334	4134	5.3	952	4.7	1727124	1731478	4354	4.7	1040
BSU16590	ylxS	+	8.1	1731436	1734690	3254	6.8	954	7.7	1731590	1736604	5014	7.4	1042
BSU16600	nusA	+	7.7	1731436	1734690	3254	6.8	954	7.2	1731590	1736604	5014	7.4	1042
BSU16610	ylxR	+	8.3	1731436	1734690	3254	6.8	954	7.8	1731590	1736604	5014	7.4	1042
BSU16620	rplGA	+	7.8	1731436	1734690	3254	6.8	954	7.4	1731590	1736604	5014	7.4	1042
BSU16630	infB	+	7.4	1734648	1736604	1956	6.9	955	6.7	1731590	1736604	5014	7.4	1042
BSU16640	ylxP	+	6.8	1734648	1736604	1956	6.9	955	6.2	1731590	1736604	5014	7.4	1042
BSU16650	rbfA	+	5.3	1736562	1737682	1120	5.3	956	4.9	1736562	1737682	1120	4.2	1043
BSU16660	truB	+	5.6	1736562	1737682	1120	5.3	956	4.4	1736562	1737682	1120	4.2	1043
BSU16670	ribC	+	6	1737640	1738892	1252	5.9	957	5.6	1737640	1739244	1604	7	1044
BSU16680	rpsO	+	8.3	1738850	1743864	5014	6.1	958	8.4	1737640	1739244	1604	7	1044
BSU16690	pnpA	+	7.3	1738850	1743864	5014	6.1	958	7.2	1739312	1741532	2220	7.2	1045
BSU16700	ylxY	+	5.6	1738850	1743864	5014	6.1	958	4.4	1741622	1743864	2242	4.4	1049
BSU16710	mlpA	+	5	1738850	1743864	5014	6.1	958	4.4	1741622	1743864	2242	4.4	1049
BSU16720	ymxH	+	1.5	-	-	-	-	-	1.3	-	-	-	-	-
BSU16730	spoVFA	+	1.3	-	-	-	-	-	1.1	-	-	-	-	-
BSU16740	spoVFB	+	1.6	-	-	-	-	-	1.1	-	-	-	-	-
BSU16750	asd	+	6.7	1745934	1751102	5168	6.1	959	7.6	1745934	1747076	1142	7.5	1050
BSU16760	dapG	+	6.4	1745934	1751102	5168	6.1	959	6.2	1747034	1751124	4090	5.9	1051
BSU16770	dapA	+	7	1745934	1751102	5168	6.1	959	6.4	1747034	1751124	4090	5.9	1051
BSU16780	rnjB	+	6.5	1745934	1751102	5168	6.1	959	6.9	1747034	1751124	4090	5.9	1051
BSU16790	tepA	+	2.7	1751060	1752246	1186	2.5	960	1.8	-	-	-	-	-
BSU16799	ylzJ	+	2.4	1751060	1752246	1186	2.5	960	1.5	-	-	-	-	-
BSU16800	spoIIIE	+	4.9	1752204	1755548	3344	4.9	961	4.8	1752204	1754800	2596	4.8	1053
BSU16810	ymfC	+	5.5	1752204	1755548	3344	4.9	961	6.2	1754758	1755526	768	6.1	1054
BSU16825	ymfD	+	1.9	1755506	1756558	1052	2.6	962	1.8	1755660	1756756	1096	2.3	1056
BSU16845	ymfF	+	6	1756978	1758410	1432	6	963	5.1	1756978	1758410	1432	5	1057
BSU16860	ymfH	+	5.6	1758383	1759481	1098	5.6	964	5	1758383	1759481	1098	5.1	1058
BSU16870	ymfI	+	4.1	1759439	1760757	1318	3.9	965	2.2	1759439	1760757	1318	2.4	1059
BSU16880	ymfJ	+	4.2	1759439	1760757	1318	3.9	965	2.9	1759439	1760757	1318	2.4	1059
BSU16890	ymfK	+	4.5	1760825	1765755	4930	5.7	966	5.3	1760825	1761863	1038	5.5	1061
BSU16900	ymfK	+	5.9	1760825	1765755	4930	5.7	966	6.1	1760825	1761863	1038	5.5	1061
BSU16910	ymfM	+	5.9	1760825	1765755	4930	5.7	966	6.3	1761839	1762584	745	6.3	1062
BSU16920	pgsA	+	5.6	1760825	1765755	4930	5.7	966	4.8	1762608	1764564	1956	5.1	1063
BSU16930	cinA	+	5.9	1760825	1765755	4930	5.7	966	5.2	1762608	1764564	1956	5.1	1063
BSU16940	recA	+	7.1	1760825	1765755	4930	5.7	966	6.9	1764610	1765755	1145	6.6	1064
BSU16950	pbpX	+	6.5	1765823	1767207	1384	6.5	967	4.1	1765823	1767185	1362	4.3	1065
BSU16960	ymdA	+	7.9	1767165	1768900	1735	8.2	968	7.9	1767143	1768900	1757	7.9	1066
BSU16970	ymdB	+	5.4	1768858	1770198	1340	5.6	969	5.1	1768902	1770220	1318	5.5	1067
BSU16980	spoVS	+	5.8	1768858	1770198	1340	5.6	969	6.1	1768902	1770220	1318	5.5	1067
BSU16990	tdh	+	4.2	1770442	1771540	1098	4.2	971	1.7	-	-	-	-	-
BSU17000	kbl	+	3.3	1771498	1772728	1230	3.3	972	1.4	-	-	-	-	-
BSU17010	ymcB	+	5.9	1772774	1774818	2044	5	973	5.6	1772774	1774818	2044	5	1068
BSU17020	ymcA	+	5.4	1772774	1774818	2044	5	973	5.4	1772774	1774818	2044	5	1068
BSU17030	cotE	+	2	1775260	1775632	372	2.4	974	1.6	-	-	-	-	-
BSU17040	mutS	+	4.9	1775700	1780186	4486	4.6	975	4.6	1775700	1780186	4486	4.6	1070
BSU17050	mutL	+	4.6	1775700	1780186	4486	4.6	975	4.5	1775700	1780186	4486	4.6	1070
BSU17060	ymzD	-	3	1780292	1781038	746	3	976	4.7	1780248	1781148	900	4.4	1071
BSU17070	ymcC	-	2.1	-	-	-	-	-	1.5	-	-	-	-	-
BSU17080	pksA	+	3.3	1781904	1782562	658	3.1	978	3.7	1781904	1782562	658	3.7	1072
BSU17090	pksB	+	2.5	1782630	1783728	1098	2.6	979	3.6	1782652	1783244	592	3.8	1073
BSU17100	pksC	+	3.8	1783686	1784344	658	3.9	980	4.8	1783620	1785378	1758	4.6	1075
BSU17110	pksD	+	2.6	1784302	1787992	3690	2.7	981	3.5	1785336	1787970	2634	3.6	1076
BSU17120	pksE	+	2.6	1784302	1787992	3690	2.7	981	3.8	1785336	1787970	2634	3.6	1076
BSU17130	acpK	+	1.7	-	-	-	-	-	3.4	1787928	1789552	1624	3.2	1077
BSU17140	pksF	+	1.5	-	-	-	-	-	2.9	1787928	1789552	1624	3.2	1077
BSU17150	pksG	+	1.3	-	-	-	-	-	2.7	1789510	1795398	5888	2.8	1078
BSU17160	pksH	+	1.3	-	-	-	-	-	2.5	1789510	1795398	5888	2.8	1078
BSU17170	pksI	+	1.3	-	-	-	-	-	2.5	1789510	1795398	5888	2.8	1078
BSU17180	pksJ	+	1.5	-	-	-	-	-	2.8	-	-	-	-	-
BSU17190	pksL	+	2.1	-	-	-	-	-	3.3	1811306	1822084	10778	3.7	1082
BSU17200	pksM	+	2.2	1827102	1834668	7566	2.3	983	2.9	-	-	-	-	-
BSU17210	pksN	+	2	-	-	-	-	-	3.2	-	-	-	-	-
BSU17220	pksR	+	2.6	1849894	1858186	8292	2.6	984	3.4	1851346	1858560	7214	3.8	1090
BSU17230	pksS	-	4	1858578	1859873	1295	4.1	985	4.6	1858534	1859873	1339	4.8	1091
BSU17240	ymzB	-	2.1	-	-	-	-	-	3.1	1859963	1861302	1339	3.1	1092
BSU17250	ymaE	-	2.1	-	-	-	-	-	3.1	1859963	1861302	1339	3.1	1092
BSU17260	aprX	-	1.1	-	-	-	-	-	1.3	-	-	-	-	-
BSU17266	ymzE	+	2.8	1862916	1863200	284	2.6	986	2.6	1862916	1863200	284	2.4	1093
BSU17267	ymzE	+	2.8	1862916	1863200	284	2.6	986	2.1	1862916	1863200	284	2.4	1093
BSU17270	ymaC	+	2.9	1863400	1864168	768	2.8	987	2.3	1863400	1864146	746	2.3	1094
BSU17280	ymaD	+	4	1864126	1864696	570	4.1	988	3	1864104	1864696	592	2.9	1095
BSU17290	ebrB	-	2	1864670	1865416	746	2.2	989	1.6	-	-	-	-	-
BSU17300	ebrA	-	2.5	1864670	1865416	746	2.2	989	1.8	-	-	-	-	-
BSU17310	ymaG	-	1	-	-	-	-	-	1.3	-	-	-	-	-
BSU17320	ymaF	+	1.6	-	-	-	-	-	1.2	-	-	-	-	-
BSU17330	miaA	+	4.5	1866348	1867227	879	4.5	990	4.2	1866371	1867645	1274	4.8	1096
BSU17340	ymaH	+	4	1867185	1871957	4772	5	991	5.9	1866371	1867645	1274	4.8	1096
BSU17350	ymzC	+	3.6	1867185	1871957	4772	5	991	3.5	1867603	1872089	4486	4.5	1097
BSU17360	ymzA	+	5	1867185	1871957	4772	5	991	4.5	1867603	1872089	4486	4.5	1097
BSU17370	nrdI	+	6.2	1867185	1871957	4772	5	991	6.1	1867603	1872089	4486	4.5	1097
BSU17380	nrdE	+	6.2	1867185	1871957	4772	5	991	6	1867603	1872089	4486	4.5	1097
BSU17390	nrdF	+	6	1867185	1871957	4772	5	991	6.1	1867603	1872089	4486	4.5	1097
BSU17400	ymaB	+	5.6	1871915	1872771	856	4.8	992	5	1872091	1872771	680	4.9	1098
BSU17410	cwlC	-	2.3	1872745	1873997	1252	2.3	993	2	-	-	-	-	-
BSU17420	spoVK	+	1.9	-	-	-	-	-	1.3	-	-	-	-	-
BSU17430	ynbA	+	5.2	1875258	1877984	2726	5.1	994	4.8	1875258	1879786	4528	5.9	1099
BSU17440	ynbB	+	4.8	1875258	1877984	2726	5.1	994	4.2	1875258	1879786	4528	5.9	1099
BSU17450	glnR	+	7	1877942	1879786	1844	6.3	995	6.4	1875258	1879786	4528	5.9	1099
BSU17460	glnA	+	7.4	1877942	1879786	1844	6.3	995	7.9	1875258	1879786	4528	5.9	1099
BSU17470	ynxB	+	2.2	1879744	1880996	1252	3.1	997	2.4	1880074	1880820	746	2.5	1100
BSU17480	ynzF	+	2.9	1879744	1880996	1252	3.1	997	3.2	1880074	1880820	746	2.5	1100
BSU17490	ynzG	+	1.8	-	-	-	-	-	1.7	-	-	-	-	-
BSU17500	ynaB	+	4.7	1881416	1882878	1462	3.9	998	4.2	1881416	1882856	1440	3.9	1102
BSU17510	ynaC	+	4	1881416	1882878	1462	3.9	998	3.8	1881416	1882856	1440	3.9	1102
BSU17520	ynaD	+	2.7	1883144	1884220	1076	2.5	999	2.1	-	-	-	-	-
BSU17530	ynaE	+	3.8	1884178	1886046	1868	3.7	1000	3.9	1884156	1886530	2374	3.5	1103
BSU17540	ynaF	+	3.8	1884178	1886046	1868	3.7	1000	3.4	1884156	1886530	2374	3.5	1103
BSU17550	ynaG	+	3.5	1884178	1886046	1868	3.7	1000	3.6	1884156	1886530	2374	3.5	1103
BSU17559	ynzI	+	3.9	1884178	1886046	1868	3.7	1000	4	1884156	1886530	2374	3.5	1103
BSU17560	ynaI	+	2.4	1886004	1886530	526	2.6	1001	2.9	1884156	1886530	2374	3.5	1103
BSU17570	xynP	+	2.9	1887060	1890424	3364	3.4	1002	1	-	-	-	-	-
BSU17580	xynB	+	3.6	1887060	1890424	3364	3.4	1002	1.4	-	-	-	-	-
BSU17590	xylR	-	3.4	1890464	1891716	1252	3.3	1003	2.7	1890486	1891716	1230	3	1104
BSU17600	xylA	+	6.2	1891812	1895220	3408	5.5	1004	1.6	-	-	-	-	-
BSU17610	xylB	+	5.7	1891812	1895220	3408	5.5	1004	1.8	-	-	-	-	-
BSU17620	yncB	-	2.7	1895238	1896050	812	2.7	1005	2.2	-	-	-	-	-
BSU17630	yncC	+	2.1	1896234	1897442	1208	2.3	1006	1.8	-	-	-	-	-
BSU17640	alrB	-	1.2	-	-	-	-	-	1.2	-	-	-	-	-
BSU17650	yncE	+	4.1	1899556	1900544	988	4.2	1007	3.7	1899578	1900544	966	3.8	1105
BSU17660	yncF	+	4.5	1899556	1900544	988	4.2	1007	4.2	1899578	1900544	966	3.8	1105
BSU17670	cotU	-	1.4	-	-	-	-	-	1.9	-	-	-	-	-
BSU17678	ynzJ	+	4.7	1901425	1903183	1758	3.4	1011	4.4	1901425	1903183	1758	3.7	1108
BSU17680	thyA	+	4.3	1901425	1903183	1758	3.4	1011	3.9	1901425	1903183	1758	3.7	1108
BSU17690	yncM	-	4	1903487	1904255	768	3.9	1013	4.5	1903487	1904255	768	4.6	1110
BSU17699	ynzK	-	1.8	1904213	1904761	548	2.7	1014	1	-	-	-	-	-
BSU17700	cotC	-	1.7	-	-	-	-	-	1.7	-	-	-	-	-
BSU17710	tatAC	-	3.5	1905335	1905597	262	2.9	1015	4.1	1905423	1905575	152	3.4	1112
BSU17720	yndA	+	1.3	-	-	-	-	-	1.4	-	-	-	-	-
BSU17730	yndB	-	4.4	1906237	1906741	504	4.4	1016	5.2	1906237	1906741	504	5.1	1113
BSU17740	ynzB	+	2	-	-	-	-	-	1.9	-	-	-	-	-
BSU17750	yndD	+	1.3	-	-	-	-	-	1.1	-	-	-	-	-
BSU17760	yndE	+	1.3	-	-	-	-	-	0.95	-	-	-	-	-
BSU17770	yndF	+	1.9	-	-	-	-	-	1.4	-	-	-	-	-
BSU17780	yndG	+	4.1	1911501	1915019	3518	3.3	1017	3.6	1911501	1915041	3540	4	1114
BSU17790	yndH	+	3.7	1911501	1915019	3518	3.3	1017	3	1911501	1915041	3540	4	1114
BSU17800	yndJ	+	3.7	1911501	1915019	3518	3.3	1017	3.2	1911501	1915041	3540	4	1114
BSU17810	yndK	+	3.3	1911501	1915019	3518	3.3	1017	3.6	1911501	1915041	3540	4	1114
BSU17820	yndL	+	1.1	-	-	-	-	-	1.3	-	-	-	-	-
BSU17830	yndM	-	1.1	-	-	-	-	-	1.2	-	-	-	-	-
BSU17840	fosB	+	4.5	1916627	1917439	812	4.1	1018	3.7	1916649	1917461	812	3.4	1116
BSU17850	lexA	-	4.9	1917589	1918291	702	4.8	1020	5.9	1917589	1918291	702	5.7	1117
BSU17860	yneA	+	4.1	1918387	1919881	1494	4.1	1021	3.6	1918387	1919485	1098	3.5	1118
BSU17870	yneB	+	4.1	1918387	1919881	1494	4.1	1021	3.7	1918387	1919485	1098	3.5	1118
BSU17880	ynzC	+	4.3	1918387	1919881	1494	4.1	1021	4.7	1919443	1919727	284	4.4	1119
BSU17890	tkt	+	7.1	1919839	1921883	2044	6.9	1022	6.7	1919729	1921905	2176	5.8	1120
BSU17900	yneE	+	2.7	1921841	1922323	482	2.2	1023	2.2	1921995	1922543	548	2.6	1122
BSU17910	yneF	+	8.5	1922281	1922829	548	5.7	1024	8.5	1922501	1922829	328	7.7	1123
BSU17920	ynzD	-	3.8	1922803	1923065	262	3.4	1025	5.2	1922803	1923043	240	5	1124
BSU17930	ccdA	+	2.7	1922853	1924039	1186	3.3	1026	3.1	1923161	1924039	878	3.3	1125
BSU17940	yneI	+	4.4	1923997	1924985	988	4.5	1027	5.1	1923997	1924985	988	4.5	1126
BSU17950	yneJ	+	4.8	1923997	1924985	988	4.5	1027	4.9	1923997	1924985	988	4.5	1126
BSU17960	yneK	-	4.1	1924959	1925441	482	3.7	1028	4.3	1924959	1925441	482	4.3	1127
BSU17970	cotM	-	1.4	-	-	-	-	-	2	1925663	1926585	922	2.3	1128
BSU17980	sspP	-	1.7	-	-	-	-	-	2.4	1925663	1926585	922	2.3	1128
BSU17990	sspO	-	1.5	-	-	-	-	-	2.6	1925663	1926585	922	2.3	1128
BSU18000	citB	+	5.1	1926615	1930001	3386	4.6	1030	7.7	1926593	1930001	3408	6.6	1129
BSU18010	yneN	+	3.6	1926615	1930001	3386	4.6	1030	6.1	1926593	1930001	3408	6.6	1129
BSU18019	ynzL	+	1.4	-	-	-	-	-	1.4	-	-	-	-	-
BSU18020	sspN	+	1.7	-	-	-	-	-	2	-	-	-	-	-
BSU18030	tlp	+	1.4	-	-	-	-	-	1.9	-	-	-	-	-
BSU18040	yneP	+	4	1930751	1931541	790	4	1031	3.4	1930751	1931541	790	4	1130
BSU18050	yneQ	+	3.7	1930751	1931541	790	4	1031	4.3	1930751	1931541	790	4	1130
BSU18060	yneR	-	5.6	1931515	1932525	1010	5.5	1032	6	1931515	1932525	1010	5.7	1131
BSU18070	plsY	-	5.2	1931515	1932525	1010	5.5	1032	5	1931515	1932525	1010	5.7	1131
BSU18080	yneT	+	4.5	1932643	1933125	482	4.5	1033	5.6	1932643	1933103	460	5.5	1132
BSU18090	parE	+	5.8	1933171	1937899	4728	5	1034	4.7	1933193	1937899	4706	4.7	1133
BSU18100	parC	+	5.8	1933171	1937899	4728	5	1034	5	1933193	1937899	4706	4.7	1133
BSU18110	ynfC	-	3.2	1937895	1938487	592	2.9	1035	5.4	1937873	1938443	570	5.2	1134
BSU18120	alsT	+	5.6	1938847	1940363	1516	5.4	1036	4.4	1938869	1940363	1494	4.4	1135
BSU18130	eglS	+	2.3	1940563	1942013	1450	2.4	1037	2.1	-	-	-	-	-
BSU18140	ynfE	+	0.99	-	-	-	-	-	1	-	-	-	-	-
BSU18150	xynC	-	2.7	1942735	1945967	3232	2.9	1038	2.5	1942735	1945967	3232	2.6	1136
BSU18160	xynD	-	3	1942735	1945967	3232	2.9	1038	2.6	1942735	1945967	3232	2.6	1136
BSU18170	yngA	+	1.4	-	-	-	-	-	1.2	-	-	-	-	-
BSU18180	yngB	+	2.9	1947119	1948305	1186	4.5	1039	2.2	-	-	-	-	-
BSU18190	yngC	+	4.3	1947119	1948305	1186	4.5	1039	4.7	1947229	1948305	1076	4.7	1137
BSU18200	yngD	-	1.4	-	-	-	-	-	1.5	-	-	-	-	-
BSU18210	yngE	-	0.93	-	-	-	-	-	0.96	-	-	-	-	-
BSU18220	yngF	-	1.1	-	-	-	-	-	0.92	-	-	-	-	-
BSU18230	yngG	-	0.9	-	-	-	-	-	0.89	-	-	-	-	-
[truncated: 2,635 more rows]
