# Supplementary material for: The transcriptionally active regions in the genome of Bacillus subtilis
Source: Mol Microbiol. 2009 Aug 26;73(6):1043–57. doi: 10.1111/j.1365-2958.2009.06830.x (PMC2784878; doi:10.1111/j.1365-2958.2009.06830.x)
Supplement: Supplementary file 3 [file mmi0073-1043-SD3.xls]

## Sheet: Sheet1
Supplementary Table 3. Results of RLM-RACE mapping the transcription start sites of 5 novel transcripts. 'Expression' is log2 signal in LB medium, 'TAR Start' is the predicted start from the tiling data and 'RACE TSS' the results of RLM-RACE. 'Diff' is the difference in nt between predicted start and experimental determined transcription start site. The primers used for 5' and 3' RLM-RACE are lis…
Gene	Strand	Expression	TAR Start	RACE TSS	Diff
ncr22	+	3.6	1233423	1233405	18
ncr52	-	3.2	2477925	2477896	29
shd15	+	3	372823	372823	0
ybzH	+	3.3	211422	211429	-7
ykvS	-	4.7	1447876	1447879	-3
Primer	Sequence
ncr22_Out	AAGCGCGGTTTCATATGTCT
ncr22_Inn	ACAAAGGGGATGGGAGAAAT
ncr51_Out	AAGGGATTCCCGGTCTTTTA
ncr51_Inn	TCACGGTGAAGGGTATATTTCTT
shd23_Out	CAGCGCCGAGATTAGTGATT
shd23_Inn	TAACAAACATTTCAGCCAGTGC
yzbH_Out	TTCCCAATGGCTTCTTCATC
yzbH_Inn	CCGGCTCTTAAAAGGATGGT
ykvS_Out	TTGTCCGTCTTGCAGTTTTT
ykvS_Inn	TGAATCTAACTCAAGATCCCGATA
efeN	ATATATTGCCCAGCGTTTGC
5'RACE_Out	GCTGATGGCGATGAATGAACACTG
5'RACE_Inn	CGCGGATCCGAACACTGCGTTTGCTGGCTTTGATG
3'RACE	GCGAGCACAGAATTAATACGACT
