# Supplementary material for: The transcriptionally active regions in the genome of Bacillus subtilis
Source: Mol Microbiol. 2009 Aug 26;73(6):1043–57. doi: 10.1111/j.1365-2958.2009.06830.x (PMC2784878; doi:10.1111/j.1365-2958.2009.06830.x)
Supplement: Supplementary file 4 [file mmi0073-1043-SD4.xls]

## Sheet: danchin.out.tab
Supplementary Table 4. All novel protein genes from the re-annotation by Barbe and co-workers (2009). Gene position and log2 signal is given for both media. Additionally if the gene is predicted to expressed in a TAR the other genes in that TAR is reported together with the fraction of the genes covered (GeneID) by the TAR. If the gene is observed as the only feature within a transcript it is ter…
Accession	Gene	Strand	Begin	End	Monocistronic	LB exprs	Genes in TAR (LB)	GeneID (LB)	M9 exprs	Genes in TAR (M9)	GeneID (M9)
BSU01389	ybzG	+	147312	147536	-	9.2	rpsJ rplC rplD rplW rplB rpsS rplV rpsC rplP rpmC rpsQ rplNA rplX rplE rpsNA rpsH rplF rplR rpsE rpmD rplO secY adk mapA ybzG infA rpmJ rpsM rpsK rpoA rplQ ybxA ybaE ybaF truA BSU_misc_RNA_4 rplM rpsI	1 1 1 1 1 1 1 1 1 1 1 1 1 1 1 1 1 1 1 1 1 1 1 1 1 1 1 1 1 1 1 1 1 1 1 1 1 1	8.8	rpsJ rplC rplD rplW rplB rpsS rplV rpsC rplP rpmC rpsQ rplNA rplX rplE rpsNA rpsH rplF rplR rpsE rpmD rplO secY adk mapA ybzG infA rpmJ rpsM rpsK rpoA rplQ ybxA ybaE ybaF	1 1 1 1 1 1 1 1 1 1 1 1 1 1 1 1 1 1 1 1 1 1 1 1 1 1 1 1 1 1 1 1 1 1
BSU01889	ybzH	+	211429	211731	M	3.4	ybzH	1	4	ybzH	1
BSU02019	ybzI	+	222971	223234	M	3.9	ybzI	0.91	4.6	ybzI	0.91
BSU02619	yczK	+	283816	283992	-	1.4	-	-	1.4	-	-
BSU03359	yczL	+	365850	366035	-	1.2	-	-	0.92	-	-
BSU03569	sfp	-	407460	407627	-	3.6	sfp sfp	1 1	3.2	sfp sfp	0.78 1
BSU03788	yczM	-	430185	430274	-	2.1	-	-	2.5	yczN yczM	1 1
BSU03789	yczN	-	430356	430469	-	2.5	-	-	3.5	yczN yczM	1 1
BSU04039	yczO	-	455771	455935	M	4.6	yczO	1	4.5	yczO	1
BSU04359	ydzK	-	490777	491043	M	4.4	ydzK	1	4.4	ydzK	1
BSU04839	ydzL	+	531978	532238	-	1.8	-	-	2.3	sacV ydzL ydcO ydcP	1 1 1 1
BSU05099	ydzM	+	556562	556738	-	4.6	ydzM yddT	1 1	4.3	ydzM yddT	1 1
BSU05109	ydzN	+	557873	558058	M	3.8	ydzN ydeA cspC	1 1 0.77	4.3	ydzN	1
BSU05329	ydzO	+	579047	579232	-	2.6	ydeS ydzO	1 1	2.4	ydeS ydzO	1 1
BSU05343	ydzS	+	581228	581329	-	3.4	ydzS ydzS	1 1	1.8	-	-
BSU05344	ydzS	+	581341	581454	-	3.4	ydzS ydzS	1 1	2.1	-	-
BSU05408	ydzP	-	587157	587336	-	1.5	-	-	1.3	-	-
BSU05409	ydzQ	-	587333	587476	-	1.9	-	-	2	-	-
BSU05529	ydzR	-	599875	600105	-	0.9	-	-	1	-	-
BSU05899	ydhU	-	634651	634776	-	2	-	-	2.6	-	-
BSU06033	ydzT	-	651977	652084	-	2	-	-	1.9	ydzT ydzT	0.75 0.7
BSU06034	ydzT	-	652087	652245	-	2.4	-	-	3.5	ydzT ydzT	0.75 0.7
BSU06036	ydzT	-	652290	652418	-	1.7	-	-	2.4	-	-
BSU06037	ydzT	-	652511	652720	-	1.8	-	-	1.6	-	-
BSU06038	ydzT	-	652713	653018	-	1.9	-	-	2.1	-	-
BSU06048	ydzU	+	654071	654343	-	3.6	groES groEL ydiM ydzU ydzV	1 1 1 1 1	2.9	ydiM ydzU ydzV	1 1 1
BSU06049	ydzV	+	654333	654692	-	4	groES groEL ydiM ydzU ydzV	1 1 1 1 1	3	ydiM ydzU ydzV	1 1 1
BSU06073	ydzW	-	657793	658062	-	2.3	-	-	3.7	-	-
BSU06074	ydzW	-	658061	658189	-	2.2	NA ydzW ydzW ydzW ydzW ydzW ydzW	1 1 1 1 1 1 1	3.4	ydzW ydzW ydzW ydzW ydzW ydzW	1 1 1 1 1 1
BSU06076	ydzW	-	658189	658605	-	3.6	NA ydzW ydzW ydzW ydzW ydzW ydzW	1 1 1 1 1 1 1	4.2	ydzW ydzW ydzW ydzW ydzW ydzW	1 1 1 1 1 1
BSU06077	ydzW	-	658615	658758	-	3.8	NA ydzW ydzW ydzW ydzW ydzW ydzW	1 1 1 1 1 1 1	4.4	ydzW ydzW ydzW ydzW ydzW ydzW	1 1 1 1 1 1
BSU06078	ydzW	-	658813	659010	-	4.1	NA ydzW ydzW ydzW ydzW ydzW ydzW	1 1 1 1 1 1 1	4.7	ydzW ydzW ydzW ydzW ydzW ydzW	1 1 1 1 1 1
BSU06079	ydzW	-	659010	659129	-	4.1	NA ydzW ydzW ydzW ydzW ydzW ydzW	1 1 1 1 1 1 1	4	ydzW ydzW ydzW ydzW ydzW ydzW	1 1 1 1 1 1
BSU06083	ydzW	-	659129	659221	-	4.2	NA ydzW ydzW ydzW ydzW ydzW ydzW	1 1 1 1 1 1 1	4.3	ydzW ydzW ydzW ydzW ydzW ydzW	1 1 1 1 1 1
BSU06269	ydzJ	-	680907	681065	-	2	-	-	2.2	-	-
BSU06319	ydzX	-	686602	686889	-	1.1	-	-	1.6	-	-
BSU06559	yezF	-	713308	713535	-	1.8	-	-	1.5	-	-
BSU06839	phrH	+	752079	752252	-	3.2	rapH phrH	1 1	4.4	rapH phrH	1 1
BSU08029	yfzA	+	875428	875694	M	2.9	yfzA	1	3	yfzA	0.7
BSU08779	ygzC	-	954579	954851	-	1.3	-	-	1.8	-	-
BSU08899	ygzD	-	966671	966871	-	4.1	ygzD ygaO	1 1	3.3	ygzD ygaO	1 1
BSU09259	yhzG	+	1000027	1000218	-	1.8	-	-	1.3	-	-
BSU09889	yhzD	-	1062279	1062464	M	1.7	-	-	1.8	yhzD	0.85
BSU09958	yhzE	+	1071402	1071488	-	1.8	-	-	2.1	-	-
BSU10009	yhzF	+	1074381	1074572	-	2	-	-	2.3	-	-
BSU11079	yizB	+	1184657	1185004	-	3.5	yizB yitQ yitR	1 1 1	3.6	yizB yitQ yitR	1 1 1
BSU11139	yizC	-	1190036	1190233	-	2.8	yitU yizC	1 1	3.4	yitU yizC	1 1
BSU11549	yizD	-	1233133	1233300	-	1.5	-	-	2	-	-
BSU11799	yjzK	+	1252815	1253021	-	1.2	-	-	1.2	-	-
BSU11809	yjcZ	+	1253103	1253252	-	1.3	-	-	1.3	-	-
BSU11839	yjzE	+	1256109	1256363	M	6.8	yjzE	1	4.4	yjzE	1
BSU11928	yjzF	+	1265530	1265661	-	3.7	yjzF yjzG yjcO	1 1 1	3.6	yjzF yjzG yjcO	1 1 1
BSU11929	yjzG	+	1265677	1265850	-	3.3	yjzF yjzG yjcO	1 1 1	3.5	yjzF yjzG yjcO	1 1 1
BSU12069	yjzH	-	1278205	1278399	M	4	yjzH	1	3.8	yjzH	1
BSU12229	yjzI	-	1293776	1293964	M	2.3	yjzI	1	1.9	yjzI	1
BSU12519	yjzJ	+	1321848	1322027	-	2.7	yjzJ xkdB xkdC ykzK xkdD xtrA	1 1 1 1 1 1	1.8	-	-
BSU12539	ykzK	+	1323550	1323717	-	3.1	yjzJ xkdB xkdC ykzK xkdD xtrA	1 1 1 1 1 1	1.4	-	-
BSU12619	ykzL	+	1330512	1330895	-	6	xtmA xtmB xkdE xkdF xkdG ykzL xkdH xkdI xkdJ ykzM xkdK xkdM xkdN xkzB xkdO xkdP xkdQ xkdR xkdS	1 1 1 1 1 1 1 1 1 1 1 1 1 1 1 1 1 1 1	3.3	xkdF xkdG ykzL	1 1 1
BSU12649	ykzM	+	1332187	1332405	-	7	xtmA xtmB xkdE xkdF xkdG ykzL xkdH xkdI xkdJ ykzM xkdK xkdM xkdN xkzB xkdO xkdP xkdQ xkdR xkdS	1 1 1 1 1 1 1 1 1 1 1 1 1 1 1 1 1 1 1	4.7	xkdH xkdI xkdJ ykzM xkdK xkdM xkdN	0.65 1 1 1 1 1 1
BSU12749	xkzA	+	1342955	1343227	-	5.5	xkdT xkdU xkzA xkdV xkdW xkdX	0.76 1 1 1 1 1	3.4	xkdO xkdP xkdQ xkdR xkdS xkdT xkdU xkzA xkdV xkdW xkdX xepA xhlA xhlB xlyA	0.57 1 1 1 1 1 1 1 1 1 1 1 1 1 0.79
BSU13169	ykzN	+	1382457	1382627	M	3.4	ykzN	1	2.4	ykzN	1
BSU13299	ykzO	-	1395598	1395810	-	1.1	-	-	1	-	-
BSU13509	ykzP	+	1417561	1417716	-	1.4	-	-	1.2	-	-
BSU13789	ykzQ	+	1445314	1445541	-	2.8	ykzQ ykvQ ykzR	1 1 1	2.1	-	-
BSU13799	ykzR	+	1446317	1446568	-	2.9	ykzQ ykvQ ykzR	1 1 1	2.1	-	-
BSU13819	ykzS	+	1448013	1448207	-	2.4	ykzS ykvT	1 0.8	2.3	-	-
BSU14009	ykzT	-	1473240	1473401	-	4.5	ykzT patA	1 1	4.8	ykzT patA	1 1
BSU14569	ykzV	-	1526859	1527017	-	1.6	-	-	1.7	-	-
BSU14629	ykzW	+	1534120	1534239	-	1.8	-	-	1.9	-	-
BSU15069	ylzH	-	1575051	1575236	-	3.2	-	-	3.6	ylzH ylbM	0.66 1
BSU16299	ylzI	+	1701016	1701231	-	7	flgD flgE ylzI fliL fliM fliY cheY fliZ fliP fliQ fliR flhB flhA flhF ylxH cheB cheA cheW cheC cheD sigD ylxL	1 1 1 1 1 1 1 1 1 1 1 1 1 1 1 1 1 1 1 1 1 1	7.6	flgD flgE ylzI fliL fliM fliY cheY fliZ fliP fliQ fliR flhB flhA flhF ylxH cheB cheA cheW cheC cheD sigD ylxL	1 1 1 1 1 1 1 1 1 1 1 1 1 1 1 1 1 1 1 1 1 1
BSU16799	ylzJ	+	1751935	1752147	-	2.4	tepA ylzJ	1 1	1.5	-	-
BSU17266	ymzE	+	1862937	1862993	-	2.8	ymzE ymzE	1 1	2.6	ymzE ymzE	1 1
BSU17267	ymzE	+	1862992	1863168	-	2.8	ymzE ymzE	1 1	2.3	ymzE ymzE	1 1
BSU17559	ynzI	+	1885753	1885917	-	3.9	ynaE ynaF ynaG ynzI	1 1 1 1	3.9	ynaE ynaF ynaG ynzI ynaI	1 1 1 1 1
BSU17678	ynzJ	+	1901612	1901737	-	4.5	ynzJ thyA	1 1	4.4	ynzJ thyA	1 1
BSU17699	ynzK	-	1904393	1904749	M	2.7	ynzK	1	1.2	-	-
BSU18019	ynzL	+	1930074	1930199	-	1.6	-	-	1.4	-	-
BSU18239	yngHB	-	1952945	1953166	-	0.78	-	-	1.1	-	-
BSU18669	yozS	-	2037063	2037368	M	3.2	yozS	1	4	yozS	1
BSU18709	yozT	-	2040988	2041227	-	0.85	-	-	0.75	-	-
BSU18819	yozU	-	2050373	2050585	-	2.4	-	-	2.2	-	-
BSU18849	yozV	-	2055868	2056107	M	4.6	yozV	1	4.2	yozV	1
BSU18898	yozW	-	2059691	2059864	-	2	-	-	2.4	yozW	1
BSU18899	yozX	+	2060009	2060233	-	0.74	-	-	0.82	-	-
BSU18908	yozY	+	2060817	2061077	M	1.6	-	-	4.1	yozY	0.99
BSU18909	yozZ	+	2061855	2061995	-	0.6	-	-	0.85	-	-
BSU18979	yoyA	-	2069262	2069561	-	4.2	yoyA yobI	1 1	4.6	yoyA yobI	1 1
BSU19259	yoyB	+	2098102	2098329	-	1.3	-	-	1.8	-	-
BSU19479	yoyC	-	2122672	2122950	-	5.5	yoyC yojF yojG	1 1 1	5.2	yoyC yojF yojG	1 1 1
BSU19579	yoyD	+	2130177	2130377	-	2.7	yoyD yodF	1 1	6.7	yoyD yodF	1 1
BSU19639	yoyE	+	2136373	2136498	-	1.6	-	-	2	-	-
BSU19669	yoyF	+	2137897	2138040	-	0.89	-	-	1.3	-	-
BSU19689	yokU	-	2139179	2139457	-	0.96	-	-	0.91	-	-
BSU19749	yoyG	-	2145820	2145933	-	2.3	cgeD cgeE yoyG	0.51 1 1	3.9	yoyG	1
BSU19999	yojW	-	2158120	2158287	-	2.8	yojW yosV	1 1	1.9	yojW yosV	1 1
BSU20040	yosP	-	2159981	2161778	-	3.2	-	-	2.2	-	-
BSU20060	nrdEB	-	2162108	2165614	-	2.7	nrdEB	0.72	2	-	-
BSU20928	yoyH	+	2212567	2212746	M	4.2	yoyH	1	5	yoyH	1
BSU20929	yoyI	+	2212848	2213078	M	3.3	yoyI	1	3.9	yoyI	1
BSU20999	yoyJ	-	2219514	2219765	-	3.2	yoyJ yonU	0.93 1	4.2	yoyJ yonU	0.93 1
BSU21229	youA	+	2241154	2241765	-	3.9	youA yomT yomS yomR yomQ yomP yomO yomN yomM	0.88 1 1 1 1 1 1 1 1	2.7	yonD yonC yonB yonA yomZ yomY yomX yomW yomV yomU youA	1 1 1 1 1 1 1 1 1 1 0.77
BSU21329	youB	-	2247367	2247543	-	4.6	youB yomL	1 1	4.8	youB yomL	1 1
BSU21598	yoyK	+	2278108	2278347	-	0.99	-	-	1.1	-	-
BSU21599	yoyK	+	2278340	2278456	-	1	-	-	0.98	-	-
BSU22019	ypzF	-	2311986	2312132	-	3.3	ypbR ypbS ypzF	1 1 1	6	ypbR ypbS ypzF	1 1 1
BSU22169	ypzG	+	2329870	2330022	-	1.7	-	-	2.5	-	-
BSU22849	ypzH	-	2391670	2391864	-	2.8	yphA yphB ypzH	0.63 1 1	1.7	-	-
BSU22869	ypzI	+	2393422	2393559	-	1.8	-	-	2.9	-	-
BSU23328	ypzJ	-	2433316	2433522	-	5	ypzJ sipS	1 1	5.2	ypzJ sipS	1 1
BSU23329	ypuC	-	2433631	2433885	-	1.9	-	-	1.2	-	-
BSU23519	yqzK	-	2449489	2449716	-	4.8	fur yqzK ripX	1 1 1	5.3	yqzK ripX drm pupG	0.64 1 1 1
BSU25289	yqzL	-	2609750	2609893	-	6.2	yqfF yqfG dgkA cdd era yqzL recO BSU_misc_RNA_39 glyQ glyS	1 1 1 1 1 1 1 1 1 0.97	6.4	yqfF yqfG dgkA cdd era yqzL recO NA BSU_misc_RNA_39 glyQ glyS ccpN yqfL	1 1 1 1 1 1 1 1 1 1 1 1 1
BSU25569	yqzM	+	2637369	2637503	M	3.9	yqzM	1	5.2	yqzM	1
BSU26039	yqbN	-	2677466	2677657	-	1	-	-	1.1	-	-
BSU26089	yqzN	-	2680989	2681180	-	0.83	-	-	0.76	-	-
BSU26259	yqzO	-	2693457	2693606	-	1.2	-	-	1.3	-	-
BSU26558	yrzM	-	2714231	2714548	-	3	yrzM	0.78	3.1	-	-
BSU26559	yrzN	-	2714590	2714805	-	1.6	-	-	1.3	-	-
BSU26619	yrzO	-	2720526	2720669	-	1.6	-	-	1.2	-	-
BSU26748	yrdD	-	2732389	2732547	-	1.9	yrdD yrdD yrdD cypA	1 1 1 1	1.2	-	-
BSU26749	yrdD	-	2732547	2732747	-	2.8	yrdD yrdD yrdD cypA	1 1 1 1	2.1	-	-
BSU27009	yrzP	+	2755987	2756181	-	1.5	-	-	0.84	-	-
BSU27468	yrzQ	-	2805348	2805479	-	1.3	-	-	1.1	-	-
BSU27469	yrzR	-	2805501	2805692	-	2	-	-	1.5	-	-
BSU27729	yrzS	-	2834957	2835157	-	5.8	ruvA ruvB yrzS	1 1 1	5.1	ruvA ruvB yrzS queA tgt yrbF	1 1 1 1 1 1
BSU27809	yrzT	+	2841307	2841447	-	2.7	yrzH yrzT	1 1	3	yrzH yrzT	1 1
BSU28099	yszA	+	2869754	2869945	-	0.91	-	-	1.3	-	-
BSU29239	ytrH	+	2994756	2995097	-	1.7	-	-	1.7	-	-
BSU29249	ytzJ	+	2995699	2995890	-	4.6	ytzJ ytpI	1 1	6.4	ytzJ ytpI	1 1
BSU29679	ytzK	-	3038060	3038203	-	6.4	ytzK tyrS	0.77 1	6.8	acsA ytzK tyrS	1 1 1
BSU30659	ytzI	+	3136768	3136944	M	2.1	-	-	3.8	ytzI	0.95
BSU30739	ytzL	+	3141900	3142058	-	2	-	-	1.7	-	-
BSU31279	yuzH	-	3213342	3213596	-	2.4	yugU yuzH	1 0.75	2	yugU yuzH	0.86 0.84
BSU31319	yuzI	-	3218215	3218478	-	0.81	-	-	0.85	-	-
BSU31959	ybdZ	-	3280294	3280503	-	5.3	dhbF ybdZ	0.87 1	4.2	ybdZ	0.87
BSU32469	yuzJ	+	3335414	3335545	-	0.76	-	-	0.68	-	-
BSU32669	yuzN	-	3355045	3355323	-	5.9	yuzN yurT	1 1	4.9	yuzN yurT	1 1
BSU32719	yuzK*	-	3360974	3361111	M	3	yuzK	1	4.7	yuzK ncr68 sufC sufD sufS iscU sufB	1 1 1 1 1 1 1
BSU32849	yuzL	+	3372569	3372715	-	1.3	-	-	1.7	-	-
BSU32859	yuzM	+	3373743	3373988	-	0.91	-	-	1.1	-	-
BSU33029	yuzO	-	3387781	3387945	M	4.2	yuzO	1	5.8	yuzO	1
BSU33049	yvzF	-	3390479	3390664	-	7.4	yvzF fumC	1 0.62	6.3	yvzF fumC	1 1
BSU33239	yvrJ	+	3410007	3410345	-	1.3	-	-	1.5	-	-
BSU34729	yvzJ	+	3568282	3568491	M	2.7	yvzJ	1	3	yvzJ	1
BSU35239	swrAA	-	3621931	3622047	-	6.1	swrAA swrAA minJ	1 1 0.98	7.2	swrAA swrAA minJ	1 1 0.98
BSU35319	yvzG	-	3631763	3632140	-	5.4	yvzG yvyD secA prfB	1 1 1 1	6.9	yvyC fliD fliS fliT yvzG yvyD secA prfB	1 1 1 1 1 1 1 1
BSU35609	tuaA	-	3658259	3658408	-	2	-	-	1.5	-	-
BSU35679	yvzH	-	3666933	3667016	-	3.3	yvzH	1	4.6	yvzH	1
BSU35698	yvzI	-	3671416	3671622	-	3	ncr73 yvzI	1 1	4.1	ncr73 yvzI ggaA	1 1 0.53
BSU35699	yvzE	+	3672929	3673525	M	4	yvzE	1	4.6	yvzE	1
BSU36269	ywzD	-	3733505	3733648	M	4	ywzD	1	4.4	ywzD	1
BSU36668	ywzE	-	3769289	3769453	-	1.6	-	-	2.9	ywzF ywzE	1 1
BSU36669	ywzF	-	3769626	3769808	-	1.7	-	-	2.3	ywzF ywzE	1 1
BSU38018	ywzG	-	3900481	3900819	-	4.2	ywzG ywdD ywdE	1 1 1	4.4	ywzG	1
BSU38229	slrA	+	3923319	3923477	M	3.8	slrA	1	4.2	slrA	1
BSU38499	ywzH	+	3952108	3952257	-	8.3	ywzH dltA dltB dltC dltD dltE ilvK	1 1 1 1 1 1 0.96	7	ywzH dltA dltB dltC dltD dltE	1 1 1 1 1 1
BSU39029	yxiT	-	4006987	4007415	-	3.6	yxiT yxiT	1 0.95	2.9	yxiT yxiT	1 1
BSU39129	yxzI	-	4018786	4018974	-	6.2	wapA yxxG yxiF yxzC yxiG yxiH yxzG yxiI yxiJ yxiK yxzJ yxzI yxiM deaD	1 1 1 1 1 1 1 1 1 1 1 1 1 1	4.5	yxiF yxzC yxiG yxiH yxzG yxiI yxiJ yxiK yxzJ yxzI yxiM deaD	1 1 1 1 1 1 1 1 1 1 1 1
BSU39139	yxzJ	-	4019005	4019136	-	6.1	wapA yxxG yxiF yxzC yxiG yxiH yxzG yxiI yxiJ yxiK yxzJ yxzI yxiM deaD	1 1 1 1 1 1 1 1 1 1 1 1 1 1	4.2	yxiF yxzC yxiG yxiH yxzG yxiI yxiJ yxiK yxzJ yxzI yxiM deaD	1 1 1 1 1 1 1 1 1 1 1 1
BSU39339	yxzL	-	4041009	4041173	-	1.8	-	-	2	-	-
BSU40139	yyzN	+	4123931	4124089	-	3.2	yydK yyzN	1 1	3.4	yydK yyzN	1 1
BSU40239	yyzF	-	4134996	4135166	-	4.9	yyzF yydA yydB yydC yydD	1 1 1 1 1	4.9	yyzF yydA yydB yydC yydD	1 1 1 1 1
BSU40259	yyzG	-	4137087	4137257	-	2.3	-	-	1.6	-	-
BSU40359	yyzO	-	4147114	4147302	-	2.3	yyzO	1	1.3	-	-
BSU40529	yyzH	-	4166815	4166964	M	3.7	yyzH	1	3	yyzH	1
BSU40573	yyzI	-	4171396	4171635	-	2.9	yyzJ yyzI	0.96 1	2.9	yyzL yyzK yyzJ yyzI	1 1 1 1
BSU40574	yyzJ	-	4171625	4171789	-	3.1	yyzJ yyzI	0.96 1	2.9	yyzL yyzK yyzJ yyzI	1 1 1 1
BSU40578	yyzK	-	4172259	4172405	-	2.3	yyzL yyzK	1 1	3.4	yyzL yyzK yyzJ yyzI	1 1 1 1
BSU40579	yyzL	-	4172387	4172536	-	2.6	yyzL yyzK	1 1	3.1	yyzL yyzK yyzJ yyzI	1 1 1 1
BSU40939	yyzM	-	4203124	4203330	-	4.7	yyzM yyaE	1 1	4	yyzM yyaE	1 1
*= yuzK is annotated on top the non-coding RNA bsrI identified by Saito et al., 2009
