# Supplementary material for: The transcriptionally active regions in the genome of Bacillus subtilis
Source: Mol Microbiol. 2009 Aug 26;73(6):1043–57. doi: 10.1111/j.1365-2958.2009.06830.x (PMC2784878; doi:10.1111/j.1365-2958.2009.06830.x)
Supplement: Supplementary file 5 [file mmi0073-1043-SD5.xls]

## Sheet: ncr.out.tab
Supplementary Table 5. The non-coding RNAs identified in the study. For each ncr, known annotation and known function is shown together with the flanking genes. We searched for putative CDS in the ncr sequence (based on Shine-Dalgarno and start codon within the first 100 nt) and length of putative CDSs are given. For each media their median log2-signal, position, length (nt) is given together wit…
Gene	Strand	Known annotation	Known function	Prev Gene	Next Gene	Putative CDS	LB Expr	LB Begin	LB End	LB Length	LB Tar	M9 Expr	M9 Begin	M9 End	M9 Length	M9 TAR	Sigma Experimental	Sigma Predicted	Terminator Experimental	Terminator Predicted
ncr1	+	scr/BSU_misc_RNA_2	small cytoplasmic RNA (scRNA, 4.5S RNA), signal recognition particle-like (SRP) component	tadA	dnaX	-	6.2	26434	26740	307	20	6.1	26434	26740	307	17	26380 (sigA)	26379 (SigA*) | 26380 (SigA)	26743	26728
ncr2	-	-	-	spoVG	gcaD	-	-	-	-	-	-	3.2	56150	56302	153	42	-	-	-	-
ncr3	-	-	-	rpsI	ybaJ	-	-	-	-	-	-	2.8	154753	155103	351	85	-	155122 (SigW)	-	154710
ncr4	+	-	-	adaB	ndhF	-	-	-	-	-	-	3.9	204998	205238	241	112	-	204993 (SigA) | 204993 (SigK)	-	205202
ncr5	+	BSU_misc_RNA_6	T-box	ycbJ	rtpA	-	-	-	-	-	-	5.4	276801	277063	263	154	276799 (sigA)	276798 (SigA*) | 276799 (SigA)	-	277074
ncr6	+	-	-	yceI	yceJ	-	4	318974	319170	197	162	4.1	318974	319126	153	185	-	-	-	319175
ncr7	+	BSU_misc_RNA_7	ydaO-yuaA	ydaN	ydaO	-	5.1	486103	486453	351	251	-	-	-	-	-	-	-	-	-
ncr8	+	-	-	ydeB	ydzE	-	-	-	-	-	-	2.7	560674	561156	483	-	-	560698 (SigA*)	-	561163
ncr9	+	-	-	ydfJ	nap	-	2.5	591936	592220	285	334	-	-	-	-	-	-	-	-	592233
ncr10	-	-	-	vmlR	ydgF	-	3.9	606406	606602	197	343	4.4	606428	606602	175	361	-	606603 (SigA) | 606578 (SigB)	-	606414
ncr11	-	BSU_misc_RNA_8	Purine	pbuE	gmuB	-	3.9	626335	626465	131	361	3.2	626357	626443	87	375	-	626456 (SigA)	-	626333
ncr12	-	-	-	ydzW	ydiR	-	5.2	659158	659332	175	375	-	-	-	-	-	-	659295 (SigE) | 659332 (SigA)	-	-
ncr13	+	-	-	ydjA	ydjB	-	4.4	663344	663562	219	378	3.9	663344	663562	219	394	-	-	-	-
ncr14	-	-	-	bdhA	ydjM	-	7.2	679090	679220	131	387	6.5	679090	679220	131	403	-	679220 (SigF) | 679192 (SigE)	-	679092
ncr15	+	BSU_misc_RNA_9	Purine	guaA	pbuG	-	7.2	694430	694560	131	396	5.7	694430	694538	109	411	-	694425 (SigA*) | 694427 (SigA)	-	-
ncr16	-	-	-	yfmS	yfmR	-	-	-	-	-	-	2.9	809409	809561	153	460	-	-	-	809425
ncr17	+	-	-	phoA	lytE	-	4.5	1018648	1018800	153	574	-	-	-	-	-	-	1018661 (SigA*) | 1018663 (SigA) | 1018602 (SigW)	-	-
ncr18	+	-	-	yhaZ	yhaX	-	7.5	1056393	1056545	153	605	5	1056371	1056611	241	635	-	1056392 (SigA)	-	1056611
ncr19	+	-	-	yhxD	yhjA	-	3.7	1117866	1117930	65	650	4.3	1117844	1117930	87	685	-	1117819 (SigF)	-	1117915
ncr20	+	-	-	gerPA	yisI	-	-	-	-	-	-	4	1150469	1150665	197	703	-	1150481 (SigA) | 1150477 (SigB) | 1150460 (SigG)	-	-
ncr21	-	BSU_misc_RNA_13	T-box	trpS	oppA	-	5.8	1219161	1219401	241	692	6.4	1219161	1219379	219	742	-	1219456 (SigA*) | 1219408 (SigA) | 1219422 (SigF) | 1219423 (SigB) | 1219452 (SigG)	-	1219144
ncr22	+	-	-	yizD	yjbH	-	4.2	1233423	1233531	109	700	5.1	1233423	1233531	109	750	-	1233429 (SigA*) | 1233431 (SigA)	-	1233536
ncr23	+	BSU_misc_RNA_14	TPP	yjbQ	tenA	-	-	-	-	-	-	6.9	1242246	1242442	197	757	-	1242238 (SigA*) | 1242240 (SigA)	-	1242395
ncr24	+	BSU_misc_RNA_15	SAM	yjcH	metI	-	-	-	-	-	-	5.5	1258284	1258480	197	765	1258283 (sigA)	1258282 (SigA*) | 1258284 (SigA) | 1258285 (SigE)	-	1258459
ncr25	+	-	-	yjdJ	ctaO	-	-	-	-	-	-	3.5	1279031	1279381	351	782	-	-	-	-
ncr26	-	-	-	ykcC	htrA	99 aa	4.3	1357481	1357831	351	765	5	1357481	1357831	351	831	-	1357833 (SigW) | 1357833 (SigX)	-	-
ncr27	+	BSU_misc_RNA_16	ykkC-yxkD	ykkB	ykkC	-	5.1	1376321	1376451	131	773	4.5	1376343	1376451	109	840	-	1376327 (SigA*) | 1376329 (SigA)	-	1376462
ncr28	+	BSU_misc_RNA_17	T-box	purU	proB	-	5.4	1378212	1378452	241	774	5.6	1378212	1378452	241	842	-	1378231 (SigA) | 1378231 (SigE)	-	1378460
ncr29	-	BSU_misc_RNA_18	SAM	metE	isp	-	-	-	-	-	-	5.8	1385686	1385926	241	850	-	1385899 (SigA*) | 1385926 (SigA) | 1385978 (SigF)	-	1385658
ncr30	-	BSU_misc_RNA_19	TPP	thiU	ykoG	-	2.6	1391669	1391865	197	780	-	-	-	-	-	-	1391868 (SigA) | 1391861 (SigX) | 1391862 (SigD)	-	1391679
ncr31	-	BSU_misc_RNA_20	SAM	mtnK	mtnU	-	-	-	-	-	-	7.3	1424470	1424710	241	875	1424681 (sigA)	1424720 (SigA) | 1424768 (SigE) | 1424691 (SigX) | 1424766 (SigB)	-	1424483
ncr32	+	BSU_misc_RNA_21	SAM	mtnE	mtnW	-	4.3	1426874	1427026	153	801	-	-	-	-	-	1426858 (sigA) | 1426877 (sigA)	1426858 (SigA) | 1426878 (SigG)	-	1427024
ncr33	+	-	-	motA	clpE	-	-	-	-	-	-	2.9	1435278	1435430	153	885	-	-	-	1435391
ncr34	+	-	-	ykzR	ykvR	-	-	-	-	-	-	2.9	1446828	1447046	219	888	-	-	-	-
ncr35	-	-	-	zosA	ykvY	-	2.7	1453290	1453530	241	817	3.1	1453290	1453530	241	890	-	-	-	1453287
ncr36	+	fsrA	-	ykuI	ykuJ	-	5.9	1483548	1483656	109	837	5.4	1483548	1483634	87	915	-	1483557 (SigA*) | 1483559 (SigA)	-	1483635
ncr37	-	-	-	ykyA	pdhA	-	3.3	1527937	1528111	175	-	-	-	-	-	-	-	-	-	1527896
ncr38	-	surA	-	yndK	yndL	-	-	-	-	-	-	4.2	1914993	1915255	263	1115	-	1915311 (SigD)	-	1914999
ncr39	+	anti-bsrE	-	yoyA	yobJ	-	3.8	2069811	2070051	241	-	-	-	-	-	-	-	2069780 (SigE)	-	2070077
ncr40	+	bsrF	-	yobO	csaA	-	2.9	2079095	2079225	131	1087	2.6	2079095	2079225	131	1201	-	-	-	2079203
ncr41	-	ssrSA/BSU_misc_RNA_32	6Sa RNA	yocI	yocJ	-	5.7	2095941	2096115	175	1101	5.2	2095941	2096115	175	1216	-	2096109 (SigA)	-	2095906
ncr42	+	-	-	cwlS	yojK	-	-	-	-	-	-	2.3	2116746	2117030	285	1229	-	-	-	2117043
ncr43	-	-	-	yonT	yonS	-	-	-	-	-	-	3.7	2219992	2220276	285	1276	-	-	-	-
ncr44	+	-	-	yonR	yonP	-	4.4	2221802	2222284	483	1157	-	-	-	-	-	-	2221800 (SigA*)	-	-
ncr45	+	-	-	yonN	yonK	-	3.7	2226070	2226618	549	1159	2.6	2226070	2226596	527	1281	-	-	-	-
ncr46	+	bsrG	-	yolA	yokL	-	2.5	2273524	2273786	263	1177	5.2	2273524	2273786	263	1295	-	2273533 (SigA*) | 2273535 (SigA)	-	2273822
ncr47	+	-	-	ypjP	ypiP	-	-	-	-	-	-	3.4	2299176	2299416	241	1315	-	-	-	2299399
ncr48	-	-	-	ugtP	cspD	-	-	-	-	-	-	2.7	2307661	2307813	153	1323	-	-	-	-
ncr49	-	BSU_misc_RNA_35	RNA component of ribonuclease P (RNase P) (catalytic subunit, ribozyme)	ypsC	gpsB	-	8.3	2331289	2331683	395	1218	-	-	-	-	-	-	2331719 (SigA)	-	-
ncr50	+	-	-	ypiA	aroE	-	-	-	-	-	-	2.5	2367684	2367946	263	1358	-	-	-	2367912
ncr51	-	BSU_misc_RNA_36	FMN	ribD	ypuD	-	3.9	2431392	2431633	242	1270	4.3	2431392	2431633	242	1402	2431618 (sigA)	2431636 (SigA) | 2431659 (SigK) | 2431632 (SigD)	-	2431383
ncr52	-	-	-	yqjL	rnz	-	-	-	-	-	-	5.1	2477751	2477925	175	1432	-	2477954 (SigA) | 2477921 (SigG)	-	2477741
ncr53	+	-	-	yqjC	yqjB	-	-	-	-	-	-	2.9	2488824	2488976	153	1444	-	2488818 (SigA*) | 2488820 (SigA)	-	-
ncr54	-	BSU_misc_RNA_38	Glycine	gcvT	yqhH	-	4.7	2549428	2549668	241	1337	5.9	2549450	2549646	197	1472	-	2549677 (SigK) | 2549642 (SigH) | 2549628 (SigA) | 2549719 (SigE)	-	2549382
ncr55	-	BSU_misc_RNA_39	T-box	glyQ	recO	-	-	-	-	-	-	7.7	2608739	2608891	153	1519	-	2608912 (SigA)	-	2608703
ncr56	-	-	-	yqeG	sda	-	5.4	2647051	2647291	241	1389	-	-	-	-	-	-	2647255 (SigF) | 2647252 (SigA) | 2647253 (SigG)	-	-
ncr57	+	-	-	sda	yqeF	-	-	-	-	-	-	5.2	2647695	2647869	175	1542	-	-	-	-
ncr58	+	bsrH	-	yqdB	yqbM	-	3.5	2678645	2679017	373	-	-	-	-	-	-	-	2678600 (SigA)	-	2679010
ncr59	-	-	-	yrkN	yrkL	-	-	-	-	-	-	4.5	2707768	2708052	285	1565	-	2708015 (SigB)	-	2707773
ncr60	-	-	-	yrzI	yrhG	74 aa	-	-	-	-	-	4.6	2779113	2779375	263	1601	-	2779365 (SigA) | 2779365 (SigK) | 2779369 (SigB)	-	2779071
ncr61	-	ssrSB/BSU_misc_RNA_41	6Sb RNA	yrvM	aspS	-	6.9	2814512	2814686	175	1470	7	2814468	2814686	219	1618	-	2814689 (SigA)	-	2814442
ncr62	-	BSU_misc_RNA_45	T-box	ilvB	ysnD	-	-	-	-	-	-	7.5	2897108	2897458	351	1654	2897416 (sigA)	2897494 (SigE)	-	-
ncr63	+	-	-	accD	ytsJ	-	2.7	2989649	2989801	153	-	-	-	-	-	-	-	-	-	2989826
ncr64	+	-	-	rpsD	tyrS	-	-	-	-	-	-	2.8	3036396	3036570	175	1746	-	-	-	3036562
ncr65	-	BSU_misc_RNA_49	T-box	leuS	ytvB	-	6.8	3105243	3105395	153	1621	-	-	-	-	-	-	3105360 (SigD) | 3105379 (SigA)	-	-
ncr66	-	-	-	ytvA	yttB	-	3.4	3107025	3107177	153	1623	2.8	3107075	3107227	153	-	-	3107229 (SigX)	-	3107046 3107036
ncr67	+	BSU_misc_RNA_51	TPP	rrnB-16S	thiT	-	4.2	3179091	3179265	175	1661	6.1	3179091	3179243	153	1823	-	3179093 (SigA*) | 3179095 (SigA)	-	-
ncr68	-	bsrI/yuzK	-	yuzK	yurZ	-	-	-	-	-	-	4.8	3360971	3361189	219	1945	-	-	-	3360937
ncr69	-	BSU_misc_RNA_53	SAM	metQ	yusD	-	-	-	-	-	-	5.8	3364359	3364533	175	1948	-	3364532 (SigA) | 3364591 (SigA)	-	3364352
ncr70	+	-	-	fhuD	lysP	-	-	-	-	-	-	2.9	3419450	3419646	197	-	-	-	-	3419654
ncr71	-	BSU_misc_RNA_54	Lysine	lysP	sspJ	-	4.6	3421006	3421378	373	1806	-	-	-	-	-	-	3421378 (SigA)	-	-
ncr72	-	ssrA/BSU_misc_RNA_55	transfer-messenger RNA (tmRNA, 10Sa RNA)	yvaG	smpB	-	8.4	3450662	3451056	395	1830	7.8	3450662	3451188	527	2004	-	-	-	3450667
ncr73	-	-	-	yvzI	yvzE	181 aa	4.2	3672158	3672728	571	1942	6.1	3672180	3672486	307	2109	3672441 (sigA)	3672490 (SigA) | 3672457 (SigD) | 3672495 (SigK)	-	3672159
ncr74	+	-	-	atpI	upp	-	2.5	3788243	3788439	197	2024	2.9	3788243	3788439	197	2182	-	-	-	3788421
ncr75	-	-	-	rho	ywjI	-	6.3	3804627	3804977	351	2037	-	-	-	-	-	-	3804966 (SigG) | 3804966 (SigA) | 3804981 (SigK) | 3804967 (SigF) | 3804986 (SigE)	-	-
ncr76	-	BSU_misc_RNA_57	T-box	thrZ	mmr	-	4.7	3856218	3856458	241	2057	4.5	3856218	3856458	241	2223	-	-	-	3856211
ncr77	-	-	-	epr	sacX	-	-	-	-	-	-	2.7	3941821	3942215	395	2283	-	-	-	3941777
ncr78	-	BSU_misc_RNA_60	ykkC-yxkD	yxkD	yxkC	-	-	-	-	-	-	5.5	3988815	3988967	153	2310	-	3988968 (SigA)	-	3988810
ncr79	+	-	-	pepT	yxjJ	65 aa	3.6	3996389	3996607	219	2143	4.9	3996389	3996607	219	2319	-	3996389 (SigW) | 3996389 (SigX)	-	3996604
ncr80	+	BSU_misc_RNA_61	SAM	yxjI	yxjH	-	-	-	-	-	-	6.8	3997775	3997905	131	2322	-	3997750 (SigA*) | 3997752 (SigA) | 3997738 (SigD) | 3997749 (SigG)	-	3997924
ncr81	+	BSU_misc_RNA_62	SAM	yxjH	yxjG	-	-	-	-	-	-	4.7	3999176	3999270	95	2322	-	3999141 (SigA*) | 3999142 (SigA)	-	3999313
ncr82	+	-	-	yxbC	yxbB	20 aa	-	-	-	-	-	7.5	4097016	4097344	329	2372	-	4097007 (SigA*) | 4097009 (SigA) | 4097053 (SigB) | 4096974 (SigG)	-	-
ncr83	+	-	-	yyzJ	yyzK	-	-	-	-	-	-	4.1	4172042	4172096	55	2434	-	-	-	4172129
ncr84	+	-	-	yyaP	tetB	-	4	4187411	4187496	86	2264	3.9	4187411	4187496	86	2446	-	-	-	-
