# Supplementary material for: The transcriptionally active regions in the genome of Bacillus subtilis
Source: Mol Microbiol. 2009 Aug 26;73(6):1043–57. doi: 10.1111/j.1365-2958.2009.06830.x (PMC2784878; doi:10.1111/j.1365-2958.2009.06830.x)
Supplement: Supplementary file 6 [file mmi0073-1043-SD6.xls]

## Sheet: SuppTable6_tmp.csv
Supplementary Table 6. The antisense transcripts identified in the study. For each shd known annotation, whether the transcript is classified as a probable overlapping UTR and whether it complete overlaps genes (G) or only partial overlap (P) is listed. For each media opposing TARs, opposing genes and fraction of genes overlapped, log2 expression, coordinates and length (nt) is given. Log2 antise…
Genes	Strand	Known annotation	UTR	Type	Opposing TAR LB	Opposite Genes LB	Identity LB	LB Expr	LB Begin	LB End	LB Length	Opposing TAR M9	Opposite Genes M9	Identity M9	M9 Expr	M9 Begin	M9 End	M9 Length	Antisense ratio (LB/M9)	Sense ratio (LB/M9)	Sigma Experimental	Sigma Predicted	Bidirectional LB	Bidirectional M9	Terminator Experimental	Terminator Predicted
shd1	+	-	3 UTR	G	-	-	-	-	-	-	-	M9 9	yaaC	0.66	3	14796	15476	681	0.79	-0.17	-	-	-	-	-	-
shd2	+	-	-	G	LB 17	dck	0.91	2.4	22408	23088	681	-	-	-	-	-	-	-	0.38	0.43	-	-	-	-	-	-
shd3	-	-	-	G	LB 34	yabD yabE	0.46 0.23	2.4	48120	48932	813	M9 31	yabD	1	2.6	47658	48690	1033	-0.18	-0.41	-	-	-	48686	-	-
shd4	-	anti-yabE	-	G	LB 34	yabE	0.8	4	48890	50010	1121	M9 32	yabE	0.72	3.1	49000	50032	1033	1.1	-2.7	-	50012 (SigW) | 50012 (SigX)	-	-	-	-
shd5	-	-	-	G	-	-	-	-	-	-	-	M9 52 M9 54	coaX hslO yacD	1 1 1	2	78898	81713	2816	-0.34	0.56	-	-	-	81733	-	78913
shd6	-	-	-	P	-	lysS	0.32	2.3	89745	90425	681	-	-	-	-	-	-	-	0.27	-0.72	-	-	-	-	-	-
shd7	-	-	-	G	-	-	-	-	-	-	-	M9 80 M9 81	ybaC	1	2.7	133963	135149	1187	-0.55	0.85	-	135122 (SigH)	-	135172	-	-
shd8	+	-	-	P	LB 85	ybbB	0.26	2.5	183360	183820	461	M9 100	ybbB	0.27	2.6	183360	183842	483	-0.09	1.2	-	183377 (SigF)	-	-	-	-
shd9	+	-	-	G	-	-	-	-	-	-	-	M9 133 M9 135	ybfG ybfH	1 1	2.2	239646	242878	3233	0.17	1.8	-	239647 (SigX) | 239586 (SigD)	-	-	-	-
shd10	+	-	-	P	LB 129	nagBB	1	3.2	256696	257772	1077	M9 144	gamP nagBB	0.58 1	2.2	255706	257750	2045	0.84	-0.23	-	255720 (SigG)	-	-	-	-
shd11	-	-	-	P	-	-	-	-	-	-	-	M9 160	ycbR	0.28	4.2	282944	283206	263	-2.8	0.92	-	283218 (SigB)	-	-	-	282908
shd12	+	-	-	G	-	-	-	-	-	-	-	-	yceJ	1	2.6	319084	320402	1319	-0.98	-0.46	-	-	-	-	-	-
shd13	+	-	3 UTR	P	-	-	-	-	-	-	-	M9 208 M9 210	nasE nasD	1 0.18	3.2	355398	356210	813	0.72	-1	-	355426 (SigG)	-	-	-	-
shd14	-	-	3 UTR	G	-	-	-	-	-	-	-	M9 213 M9 215	yckC yckD bglC	1 1 1	3.8	369055	371729	2675	-2.4	0.25	-	-	-	-	-	-
shd15	+	-	-	G	LB 190	tlpC	0.97	2.7	372823	374581	1759	M9 217 M9 219	tlpC	0.97	3.8	372823	374581	1759	-1.2	-0.36	-	372762 (SigA*)	-	-	-	374592
shd16	+	-	-	G	LB 193	hxlB hxlA	1 1	1.9	374539	375990	1452	M9 220	hxlB hxlA	1 1	3	374539	375990	1452	-1.1	0.46	-	-	374523	374523	-	-
shd17	-	-	-	P	-	-	-	-	-	-	-	M9 221	hxlR	0.4	2.9	376251	376667	417	-0.68	-0.05	-	-	-	-	-	-
shd18	-	-	3 UTR	P	-	ycxD	0.35	2.5	406948	407408	461	-	-	-	-	-	-	-	0.26	0.47	-	407394 (SigF) | 407364 (SigB) | 407381 (SigA)	-	-	-	-
shd19	+	-	-	G	-	-	-	-	-	-	-	M9 235	yczM yczN	1 1	2.8	430168	430606	439	-1	-0.92	-	-	-	-	-	430611
shd20	-	-	-	G	LB 233	kipR lipC	0.13 1	2.3	462270	463105	836	M9 265	kipR lipC	0.16 1	2.5	462248	463127	880	-0.22	-0.34	-	-	-	-	-	-
shd21	-	-	-	P	LB 268	ydbM	0.66	2.6	505541	506331	791	-	-	-	-	-	-	-	0.96	-0.19	-	506323 (SigG)	-	-	-	-
shd22	-	-	-	P	LB 272	ydbO	0.32	2.5	506619	507145	527	-	-	-	-	-	-	-	0.4	0.51	-	-	507138	-	-	-
shd23	-	-	-	G	LB 282	ndoA rsbRA	0.7 0.9	2.2	519049	520147	1099	-	-	-	-	-	-	-	0.4	0.45	-	520152 (SigF) | 520154 (SigB)	-	-	-	-
shd24	-	-	-	P	-	-	-	-	-	-	-	M9 318	ydcO	0.66	3.1	532381	532621	241	-0.69	-0.56	-	532637 (SigA) | 532642 (SigK)	-	-	-	-
shd25	+	-	3 UTR	P	LB 342	vmlR	0.34	2.4	604652	605288	637	-	-	-	-	-	-	-	0.05	0.33	-	-	-	-	-	-
shd26	+	-	5 UTR	P	-	-	-	-	-	-	-	M9 380	ydiF	0.12	2.7	646229	646513	285	1	0.99	-	-	-	-	-	-
shd27	+	-	-	G	LB 375	ydzW ydzW ydzW ydzW	0.24 1 1 0.18	2.7	658504	659030	527	M9 391	ydzW ydzW ydzW	0.24 1 0.55	3.5	658504	658920	417	-0.43	-0.73	-	-	-	-	-	-
shd28	-	-	-	P	-	-	-	-	-	-	-	M9 398	ydjE	0.29	2.7	670774	671146	373	-0.4	-0.48	-	671190 (SigE) | 671145 (SigB) | 671174 (SigX)	-	-	-	-
shd29	-	-	-	G	-	-	-	-	-	-	-	M9 414	yebD yebE yebG	0.2 1 1	2.3	697292	698368	1077	-0.47	1.5	-	698336 (SigB)	-	698374	-	-
shd30	-	-	-	P	-	-	-	-	-	-	-	M9 419	yerA	0.2	2.6	715049	715399	351	-0.32	2.3	-	-	-	-	-	-
shd31	+	-	3 UTR	G	-	yeeD yezA	0.95 1	3.6	746276	747066	791	M9 439	yeeD yezA	0.66 1	3	746364	746978	615	0.7	-0.66	-	-	-	-	-	-
shd32	-	-	-	P	-	-	-	-	-	-	-	M9 444	yeeK	0.55	3	753243	753505	263	-0.62	0.99	-	-	-	-	-	-
shd33	-	-	3 UTR	P	LB 434	lplD yetF	0.57 1	2.9	783537	785119	1583	-	-	-	-	-	-	-	0.57	0.53	-	-	-	-	-	-
shd34	-	-	3 UTR	P	LB 453	yfmG	0.23	3.4	821993	822453	461	M9 472	yfmG	0.4	2.9	821751	822541	791	0.12	-0.58	-	-	-	-	-	-
shd35	-	-	-	G	LB 518	yfhK yfhL yfhM	0.32 1 1	2	929156	930738	1583	M9 535	yfhK yfhL yfhM	0.32 1 1	2	929156	930738	1583	-0.07	0.58	-	-	930752	930752	-	-
shd36	-	-	-	G	-	-	-	-	-	-	-	M9 544	ygaB	1	2.6	938177	938593	417	-0.44	-0.52	-	-	-	-	-	938154
shd37	-	-	-	G	-	-	-	-	-	-	-	M9 556	ygaJ	0.84	2.3	955007	955642	636	-1	-0.73	-	955619 (SigA)	-	955649	-	955006
shd38	+	-	-	P	-	-	-	-	-	-	-	-	ygaK	0.71	3.5	957718	958684	967	-2.5	-0.83	-	957671 (SigD) | 957673 (SigA)	-	-	-	-
shd39	+	-	-	P	-	-	-	-	-	-	-	M9 625	nhaC	0.11	3.3	1044096	1044292	197	-1.2	1.6	-	-	-	-	-	1044299
shd40	+	-	-	G	-	-	-	-	-	-	-	-	yhfA	1	2.4	1081345	1082839	1495	-0.86	0.22	-	-	-	1081364	-	-
shd41	+	-	-	G	-	-	-	-	-	-	-	M9 705	yisI	1	2.9	1150623	1151105	483	0.5	-0.57	-	1150633 (SigB)	-	-	-	-
shd42	-	-	-	G	-	-	-	-	-	-	-	M9 706	yisL	1	2.3	1153169	1153761	593	-0.38	-0.43	-	-	-	-	-	-
shd43	+	-	5 UTR	P	-	-	-	-	-	-	-	-	yisQ	0.56	2.4	1160787	1161555	769	0.83	0.23	-	-	-	-	-	-
shd44	-	-	-	G	-	-	-	-	-	-	-	M9 727	yitZ	1	2.5	1194222	1194924	703	-0.95	0.05	-	1194908 (SigB) | 1194972 (SigX)	-	-	-	-
shd45	-	-	-	G	-	yjzC	1	3	1204405	1204733	329	-	yjzC	0.66	3.3	1204427	1204623	197	0.65	-0.48	-	1204786 (SigA*)	-	-	-	1204414
shd46	-	-	-	G	-	-	-	-	-	-	-	-	yjaZ	1	2.5	1210432	1211288	857	-1.1	-0.15	-	1211335 (SigG)	-	-	-	1210435
shd47	-	-	-	G	-	-	-	-	-	-	-	-	yjbB	0.98	2.2	1225541	1226749	1209	-0.4	0.57	-	-	-	-	-	-
shd48	+	-	-	G	-	yjbE	0.99	3	1228143	1228977	835	-	-	-	-	-	-	-	1.2	-0.29	-	-	-	-	-	-
shd49	+	-	3 UTR	G	-	-	-	-	-	-	-	M9 767	yjcK yjcL	0.99 1	3	1260814	1262728	1915	-2	-1.3	-	-	-	-	-	-
shd50	+	-	5 UTR	G	LB 842	ykuT	0.89	2.7	1491313	1492235	923	-	-	-	-	-	-	-	0.24	0.28	-	-	-	-	-	-
shd51	-	-	3 UTR	P	-	ylaK	0.23	2.1	1550377	1550683	307	-	-	-	-	-	-	-	-0.81	0.19	-	-	-	-	-	-
shd52	+	-	-	P	-	-	-	-	-	-	-	M9 969	ctaA	0.36	2.9	1557687	1558367	681	-0.43	-0.18	-	1557687 (SigA*) | 1557689 (SigA) | 1557699 (SigB)	-	-	-	-
shd53	-	-	-	P	-	-	-	-	-	-	-	-	yloB	0.24	2.6	1639990	1640648	659	-0.86	0.14	-	-	-	-	-	-
shd54	-	-	-	G	-	-	-	-	-	-	-	M9 1059	ymfJ	1	2.2	1760423	1760795	373	-0.53	0.65	-	1760767 (SigH)	-	-	-	-
shd55	-	-	-	P	LB 1007 LB 1009	yncF	0.6	2.4	1900254	1900846	593	M9 1105 M9 1107	yncF	0.6	3.7	1900254	1900846	593	-1.2	0.86	-	1900850 (SigA) | 1900820 (SigK)	-	-	-	-
shd56	-	-	-	G	-	-	-	-	-	-	-	M9 1122	yneE	1	2.7	1921901	1922515	615	-1.1	0.07	-	-	-	1922525	-	1921875
shd57	+	-	-	G	-	cotM sspP sspO	0.68 1 1	2.1	1925779	1926657	879	-	-	-	-	-	-	-	0.62	-0.54	-	1925776 (SigA)	-	-	-	-
shd58	-	-	3 UTR	P	-	-	-	-	-	-	-	-	yogA	0.62	4.7	2007898	2008512	615	-3.7	0.3	-	-	-	-	-	-
shd59	-	-	-	P	LB 1057	yoaE yoaF	0.41 1	2.4	2026598	2027849	1252	-	-	-	-	-	-	-	0.61	-2.4	-	-	-	-	-	-
shd60	+	-	-	G	-	yoqZ yoqY	0.14 1	2.2	2190672	2191308	637	-	yoqZ yoqY	0.14 1	4	2190672	2191308	637	-1.8	0.91	-	2190679 (SigA)	-	-	-	-
shd61	+	-	-	P	-	-	-	-	-	-	-	M9 1276	yonT	0.29	2.7	2219910	2220326	417	-0.61	-0.8	-	-	-	-	-	2220277
shd62	-	-	3 UTR	G	LB 1171	blyA bhlA bhlB	0.82 1 1	2.6	2263684	2265200	1517	-	-	-	-	-	-	-	1.2	0.72	-	2265221 (SigE)	-	-	-	-
shd63	-	-	3 UTR	P	-	-	-	-	-	-	-	M9 1299	yokD	0.23	2.9	2282296	2282844	549	-0.99	-0.59	-	-	-	-	-	-
shd64	+	-	-	G	-	-	-	-	-	-	-	-	dinF	0.89	2.8	2288682	2289868	1187	-0.6	0.26	-	2288721 (SigE)	-	-	-	-
shd65	+	-	5 UTR	G	-	-	-	-	-	-	-	-	yppC	0.39	3.3	2339963	2340335	373	1.8	0.06	-	2339964 (SigX) | 2339964 (SigW)	-	-	-	-
shd66	-	-	-	P	-	-	-	-	-	-	-	-	ponA	0.13	2.3	2343829	2344179	351	-0.92	-0.21	-	-	-	-	-	-
shd67	+	-	-	P	-	-	-	-	-	-	-	-	birA	0.16	2.6	2354879	2355075	197	-0.92	0.98	-	-	-	2354917	-	-
shd68	+	-	3 UTR	P	LB 1284	yqxK	0.41	2.6	2457584	2458066	483	-	-	-	-	-	-	-	0.79	-0.08	-	-	-	-	-	-
shd69	-	-	-	G	-	yqjF	0.98	3.3	2484727	2485627	901	-	yqjF	1	2.8	2484727	2485693	967	0.4	-0.13	-	2485610 (SigB) | 2485669 (SigD) | 2485607 (SigA)	-	-	-	2484736
shd70	+	-	-	P	-	-	-	-	-	-	-	-	yqjD	0.24	2.6	2487923	2488295	373	-0.99	0.44	-	-	-	-	-	-
shd71	+	-	-	G	-	-	-	-	-	-	-	M9 1446	yqjB yqjA	0.91 1	2	2489000	2490503	1504	-0.59	0.41	-	-	-	-	-	-
shd72	-	-	3 UTR	P	LB 1322	yqiG	0.22	2.2	2517313	2518008	696	M9 1457	yqiG	0.2	2.2	2517335	2518008	674	0.04	-0.39	-	-	-	-	-	-
shd73	+	-	-	G	-	-	-	-	-	-	-	-	yqhR	1	2.2	2540260	2540984	725	-0.56	1.7	-	2540280 (SigA) | 2540267 (SigF)	-	-	-	-
shd74	-	-	-	P	-	-	-	-	-	-	-	M9 1475	yqzG	0.59	2.9	2555654	2555894	241	-0.32	-0.37	-	-	-	-	-	-
shd75	-	-	3 UTR	P	LB 1342	yqhB	0.43	2.5	2562341	2562977	637	-	-	-	-	-	-	-	1.2	0.76	-	-	-	-	-	-
shd76	+	-	-	G	-	-	-	-	-	-	-	-	yqgE	1	2.2	2583996	2585446	1451	-0.64	0.42	-	-	-	-	-	2585424
shd77	+	-	-	G	-	-	-	-	-	-	-	M9 1517	sigA	0.82	2.8	2600165	2601131	967	-1	0.08	-	2600081 (SigA*) | 2600158 (SigA) | 2600178 (SigE)	-	-	-	-
shd78	+	-	-	P	-	-	-	-	-	-	-	-	dgkA	0.63	2.5	2611451	2611691	241	-0.9	0.28	-	2611433 (SigF) | 2611443 (SigA) | 2611477 (SigD) | 2611479 (SigB)	-	-	-	-
shd79	+	-	-	P	-	comEC	0.2	2.3	2637487	2638013	527	M9 1535	comEC	0.23	3.1	2637487	2638079	593	-0.76	-1.1	-	-	-	-	-	-
shd80	-	ratA	-	P	-	yqdB	0.37	2.2	2678353	2678571	219	M9 1552	yqdB	0.37	4.1	2678353	2678571	219	-0.9	-1.4	-	2678562 (SigA)	2678600	2678600	-	2678351
shd81	-	-	-	G	-	ncr58/bsrH	1	2.3	2678529	2679077	549	M9 1555	ncr58/bsrH	1	2.8	2678529	2679077	549	-0.47	-0.48	-	2679073 (SigA)	-	-	-	-
shd82	+	-	-	P	-	-	-	-	-	-	-	-	yrrI	0.43	2.5	2801119	2801601	483	-0.53	0.83	-	-	-	-	-	2801606
shd83	+	-	-	P	LB 1501	leuA ilvC	0.73 0.55	3.4	2892559	2894251	1693	-	-	-	-	-	-	-	2.4	-5.9	-	2892572 (SigA)	-	-	-	-
shd84	+	-	3 UTR	P	-	-	-	-	-	-	-	M9 1721	ytoI	0.54	2.7	2997283	2998007	725	-0.84	0.08	-	-	-	-	-	-
shd85	+	-	5 UTR	P	LB 1578	ytrP	0.28	4.2	3034944	3035580	637	M9 1742	ytrP	0.28	4.8	3034944	3035580	637	-0.68	0.14	-	3034941 (SigD)	-	-	-	-
shd86	+	-	3 UTR	P	LB 1596	ytoP	0.43	2.7	3055463	3055923	461	M9 1759	ytoP	0.37	2.8	3055441	3055835	395	0.01	0.5	-	-	-	-	-	3055800
shd87	-	-	-	G	-	ytlD	0.95	2.2	3134174	3134942	769	-	-	-	-	-	-	-	0.65	0.3	-	-	-	-	-	-
shd88	-	-	3 UTR	G	-	ythA ythB ytzL	0.31 1 1	3.4	3140356	3142070	1715	-	-	-	-	-	-	-	2.4	0.61	-	-	-	-	-	-
shd89	+	-	-	G	LB 1691	yugH	0.85	2.8	3225707	3226761	1055	-	-	-	-	-	-	-	1.3	-0.29	-	3225710 (SigA*) | 3225708 (SigB)	-	-	-	-
shd90	+	-	5 UTR	G	LB 1703	yufK	0.93	2.6	3236462	3237120	659	M9 1862	yufK	0.93	3	3236462	3237054	593	-0.77	0.34	-	3236490 (SigD) | 3236486 (SigG) | 3236462 (SigA) | 3236484 (SigF)	-	-	-	-
shd91	-	-	3 UTR	P	LB 1707	mrpE mrpF mrpG	0.46 1 1	2.6	3251504	3252404	901	M9 1870 M9 1873	mrpE mrpF mrpG	0.46 1 1	3.3	3251504	3252404	901	-0.69	0.81	-	-	-	-	-	-
shd92	+	-	-	P	LB 1718	yueB	0.56	3	3266646	3268492	1847	-	-	-	-	-	-	-	0.88	-1.1	-	-	-	-	-	-
shd93	+	-	-	P	-	yukB	0.15	2.7	3273708	3274476	769	-	-	-	-	-	-	-	0.78	-0.35	-	3273710 (SigB) | 3273711 (SigF)	-	-	-	-
shd94	+	-	-	P	LB 1744	yutK	0.51	3.9	3307607	3308287	681	M9 1913	yutK	0.51	2.7	3307607	3308287	681	1.2	1.1	-	3307600 (SigB)	-	-	-	-
shd95	+	-	-	G	-	yuzB	1	2.7	3308245	3308837	593	-	-	-	-	-	-	-	1.4	-0.7	-	3308183 (SigG) | 3308264 (SigA)	-	-	-	-
shd96	+	-	-	P	-	-	-	-	-	-	-	-	yutH	0.38	2.8	3316186	3316712	527	-1.1	0.06	-	-	-	-	-	-
shd97	+	-	-	G	-	-	-	-	-	-	-	M9 1940 M9 1941 M9 1942	yurQ yurR	1 0.26	2.3	3352045	3353077	1033	-0.93	-0.85	-	-	-	-	-	-
shd98	+	-	-	G	-	-	-	-	-	-	-	M9 1947	yuzK yurZ metN	1 1 0.21	2.4	3360845	3361943	1099	-0.43	-0.18	-	3360840 (SigE) | 3360848 (SigA) | 3360839 (SigG)	-	-	-	-
shd99	+	-	-	G	-	-	-	-	-	-	-	-	yusW	1	2.4	3380051	3380665	615	-0.48	-0.91	-	-	-	-	-	3380696
shd100	-	-	3 UTR	P	LB 1783	cssS	0.57	2.3	3386821	3387589	769	M9 1959	cssS	0.32	2.2	3386887	3387325	439	-0.22	0.34	-	-	-	-	-	-
shd101	+	-	-	P	-	-	-	-	-	-	-	M9 1986	nhaK	0.15	2.7	3430032	3430602	571	-0.87	0.53	-	-	-	-	-	3430584
shd102	+	-	-	G	-	opuBD opuBC opuBB	0.4 1 1	2.8	3460215	3462171	1957	M9 2012	opuBD opuBC opuBB	0.4 1 1	2.1	3460215	3462171	1957	0.7	-2	-	3460214 (SigB) | 3460234 (SigH)	-	-	-	-
shd103	-	-	-	G	-	-	-	-	-	-	-	M9 2015	yvaV	0.7	3.9	3463685	3464057	373	-1.7	0.6	-	3464040 (SigW)	-	-	-	-
shd104	+	-	-	G	-	-	-	-	-	-	-	M9 2019	sdpI sdpR	0.92 1	2.4	3466485	3467326	842	-1.2	-0.24	-	-	-	-	-	-
shd105	+	-	-	P	-	-	-	-	-	-	-	-	araE	0.5	2.2	3483887	3484765	879	-0.21	0.6	-	3483901 (SigB)	-	3483867	-	-
shd106	+	-	-	P	-	-	-	-	-	-	-	M9 2036	yvfU	0.29	2.7	3495767	3496051	285	-0.63	-0.08	-	3495792 (SigA)	-	-	-	-
shd107	+	-	-	P	LB 1890	cwlO	0.21	2.7	3574264	3574658	395	-	-	-	-	-	-	-	0.92	0.12	-	-	-	-	-	-
shd108	+	-	-	G	-	-	-	-	-	-	-	-	yvjA prfB	1 0.17	2.5	3626118	3627326	1209	-0.59	2	-	-	-	-	-	3627297
shd109	+	-	-	G	-	-	-	-	-	-	-	M9 2092 M9 2093	comFC comFB comFA yviA	1 1 1 1	1.9	3641125	3644640	3516	-0.3	-0.87	-	-	-	3641097	-	3644598
shd110	+	-	-	P	-	-	-	-	-	-	-	-	tuaH	0.24	2.5	3649790	3650162	373	-0.45	0.54	-	-	-	-	-	-
shd111	+	-	-	P	-	-	-	-	-	-	-	-	tuaA	0.31	2.4	3658744	3659072	329	-0.85	0.05	-	-	-	-	-	3659064
shd112	+	-	-	G	LB 1939 LB 1942	ggaA	0.93	3.4	3669964	3671282	1319	M9 2106 M9 2109	ggaA	0.88	3.2	3670030	3671216	1187	0.36	-0.98	-	3669967 (SigB) | 3670008 (SigH) | 3669967 (SigF) | 3669942 (SigE)	-	-	-	-
shd113	+	-	-	G	LB 2039 LB 2041	spo0F	1	2.1	3809473	3810065	593	-	-	-	-	-	-	-	-0.03	-0.93	-	3809464 (SigE)	-	-	-	-
shd114	+	-	-	P	-	-	-	-	-	-	-	-	narK	0.29	2.5	3833167	3833627	461	-0.41	0.59	-	-	-	-	-	3833637
shd115	+	-	-	G	-	-	-	-	-	-	-	M9 2230 M9 2231	ywfM ywfL cysL	0.99 1 1	3.6	3862362	3865264	2903	-1.9	0.55	-	-	-	-	-	-
shd116	+	-	-	P	-	-	-	-	-	-	-	M9 2231 M9 2233	pta	0.38	2.5	3865222	3865726	505	-0.62	0.48	-	3865257 (SigA) | 3865266 (SigX)	-	3865251	-	-
shd117	+	-	3 UTR	P	-	-	-	-	-	-	-	M9 2236	bacF	0.49	3.3	3868324	3868916	593	-1.7	-1	-	-	-	-	-	-
shd118	-	-	3 UTR	G	LB 2122	yxlH	0.57	3.1	3966770	3967450	681	-	-	-	-	-	-	-	-0.12	0.81	-	-	-	-	-	-
shd119	-	-	3 UTR	G	LB 2130	cimH yxkI yxzE	0.42 1 1	2.5	3980543	3983203	2661	M9 2302 M9 2304	cimH yxkI yxzE	0.42 1 1	2.9	3980543	3983203	2661	-0.47	-0.34	-	-	-	-	-	-
shd120	+	-	5 UTR	G	LB 2138	yxkA	1	2.2	3990977	3991701	725	-	-	-	-	-	-	-	0.14	0.86	-	3991017 (SigE)	-	-	-	-
shd121	-	-	5 UTR	P	LB 2153	BSU_misc_RNA_63 yxjA	1 0.24	2.6	4005404	4006040	637	M9 2325	BSU_misc_RNA_63 yxjA	1 0.24	3.2	4005404	4006040	637	-0.63	2.4	-	4006043 (SigD)	-	-	-	-
shd122	+	-	-	G	-	-	-	-	-	-	-	M9 2338	yxxF	0.99	2.5	4030578	4031632	1055	-0.26	-0.17	-	-	-	4030581	-	-
shd123	+	-	3 UTR	G	-	yxeA yxdM yxdL	1 1 0.12	3	4068179	4070487	2309	-	-	-	-	-	-	-	1.6	0.68	-	-	-	-	-	-
shd124	+	-	-	P	LB 2239	yybT yybS	0.53 0.37	2.1	4164574	4166002	1429	M9 2421	yybT yybS	0.53 0.37	3.2	4164574	4166002	1429	-1	1	-	4164572 (SigD)	-	-	-	-
shd125	+	-	3 UTR	P	LB 2255	yybI	0.69	2.4	4176828	4177442	615	M9 2438	yybI	0.72	2.3	4176828	4177464	637	0.11	0.12	-	-	-	-	-	-
shd126	-	-	-	P	-	-	-	-	-	-	-	-	yyaM	0.5	2.6	4190638	4191098	461	-0.84	1.2	-	-	-	-	-	-
shd127	+	-	-	P	LB 2289 LB 2290	jag	0.48	2.3	4212952	4213500	549	M9 2464	jag	0.62	2.6	4212952	4213588	637	-0.43	-0.11	-	4212954 (SigD) | 4212959 (SigG)	-	-	-	-
